# Supplementary material for: Direct reprogramming of human fibroblasts into insulin-producing cells using transcription factors
Source: Commun Biol. 2023 Mar 24;6:256. doi: 10.1038/s42003-023-04627-2 (PMC10039074; doi:10.1038/s42003-023-04627-2)
Supplement: Supplementary file 4 — Supplementary Data 1 [file 42003_2023_4627_MOESM4_ESM.xlsx]

## Sheet: DIFF RNA-seq-GAINED
ensembl_id	entrez_id	symbol	log2FoldChange	pvalue	padj	type
ENSMUSG00000047591	378435	Mafa	8.99453	3.90065e-103	4.79136e-99	Gained
ENSG00000162873	55220	KLHDC8A	9.21092	5.55745e-103	4.79136e-99	Gained
ENSG00000204128	257407	C2orf72	8.55687	2.20611e-97	1.268e-93	Gained
ENSG00000071073	11320	MGAT4A	7.98826	3.09215e-94	1.27341e-90	Gained
ENSMUSG00000029706	18506	Pax4	9.40267	3.69255e-94	1.27341e-90	Gained
ENSG00000254647	3630	INS	9.26922	1.89856e-91	5.45616e-88	Gained
ENSMUSG00000029644	18609	Pdx1	9.00337	6.64138e-91	1.63596e-87	Gained
ENSG00000080644	1136	CHRNA3	8.40183	6.47787e-89	1.39622e-85	Gained
ENSG00000169116	25849	PARM1	8.35319	8.18347e-89	1.56786e-85	Gained
ENSG00000131094	10882	C1QL1	6.32016	1.06664e-86	1.83921e-83	Gained
ENSG00000117016	9783	RIMS3	7.74302	3.92693e-86	6.15564e-83	Gained
ENSG00000198797	57795	BRINP2	8.69608	6.7286e-85	9.66844e-82	Gained
ENSG00000090932	10683	DLL3	8.50879	7.0832e-84	9.39505e-81	Gained
ENSMUSG00000044312	11925	Neurog3	8.94854	3.86466e-83	4.75989e-80	Gained
ENSG00000136237	9771	RAPGEF5	7.74183	6.02391e-78	6.92469e-75	Gained
ENSG00000109472	1363	CPE	7.9458	2.67125e-74	2.87877e-71	Gained
ENSG00000101445	26051	PPP1R16B	6.98342	1.42335e-72	1.4437e-69	Gained
ENSG00000153012	55203	LGI2	8.87155	3.07728e-71	2.94786e-68	Gained
ENSG00000154783	152273	FGD5	5.98433	1.09802e-70	9.96482e-68	Gained
ENSG00000125820	4821	NKX2-2	8.77068	1.46484e-69	1.26291e-66	Gained
ENSG00000144668	3680	ITGA9	7.34884	1.66204e-66	1.36469e-63	Gained
ENSG00000117971	1143	CHRNB4	7.0912	4.73261e-66	3.70929e-63	Gained
ENSG00000165646	6571	SLC18A2	8.60904	1.76092e-64	1.32016e-61	Gained
ENSG00000180730	387914	SHISA2	7.67582	8.42289e-64	6.0515e-61	Gained
ENSG00000171316	55636	CHD7	5.81634	8.17116e-63	5.63581e-60	Gained
ENSG00000138435	1134	CHRNA1	8.57011	1.0688e-62	7.08818e-60	Gained
ENSG00000168918	3635	INPP5D	5.59804	2.88964e-61	1.84541e-58	Gained
ENSG00000067842	492	ATP2B3	8.03897	1.09817e-59	6.76276e-57	Gained
ENSG00000288658	122319436	LOC122319436	6.58515	2.18841e-58	1.3012e-55	Gained
ENSG00000154553	27295	PDLIM3	7.82662	3.17522e-58	1.82501e-55	Gained
ENSG00000175175	22843	PPM1E	7.34814	1.23657e-56	6.87814e-54	Gained
ENSG00000171951	7857	SCG2	8.03965	7.84894e-53	4.22935e-50	Gained
ENSG00000184613	4753	NELL2	8.4599	4.51927e-50	2.36139e-47	Gained
ENSG00000119147	84417	ECRG4	7.76623	3.55402e-49	1.75092e-46	Gained
ENSG00000221866	91584	PLXNA4	6.5789	5.63475e-49	2.69889e-46	Gained
ENSG00000157890	84465	MEGF11	8.83531	2.65211e-48	1.23595e-45	Gained
ENSG00000114115	5947	RBP1	7.4284	4.93448e-48	2.18167e-45	Gained
ENSG00000137142	347252	IGFBPL1	7.5587	7.96445e-48	3.43328e-45	Gained
ENSG00000183134	11251	PTGDR2	7.26366	4.88991e-47	2.05651e-44	Gained
ENSG00000050767	91522	COL23A1	7.35229	1.08629e-46	4.45974e-44	Gained
ENSG00000160678	6271	S100A1	6.88343	1.769e-45	7.0937e-43	Gained
ENSG00000211445	2878	GPX3	7.00818	4.13763e-45	1.62148e-42	Gained
ENSG00000177614	79605	PGBD5	6.15567	3.19951e-44	1.22598e-41	Gained
ENSG00000125363	265	AMELX	9.38684	6.70671e-44	2.514e-41	Gained
ENSG00000103528	51760	SYT17	6.61961	7.05285e-44	2.5875e-41	Gained
ENSG00000144847	152404	IGSF11	6.59638	4.33928e-43	1.55879e-40	Gained
ENSG00000099866	8174	MADCAM1	5.68832	3.54371e-41	1.22208e-38	Gained
ENSG00000186998	129080	EMID1	8.10497	6.47626e-40	2.18961e-37	Gained
ENSG00000155974	23426	GRIP1	7.4979	4.13402e-39	1.37083e-36	Gained
ENSG00000186862	79955	PDZD7	5.02498	5.38728e-39	1.75269e-36	Gained
ENSG00000170893	7200	TRH	8.74496	5.91893e-39	1.89e-36	Gained
ENSG00000100314	164633	CABP7	7.96468	1.22576e-38	3.70804e-36	Gained
ENSG00000129244	482	ATP1B2	5.87063	1.54558e-38	4.5949e-36	Gained
ENSG00000157152	6854	SYN2	5.74131	3.97093e-38	1.16052e-35	Gained
ENSG00000132026	83546	RTBDN	7.08653	4.26097e-38	1.22453e-35	Gained
ENSG00000158089	79623	GALNT14	3.83755	4.71108e-38	1.33169e-35	Gained
ENSG00000159307	80274	SCUBE1	5.64494	1.59649e-37	4.44005e-35	Gained
ENSG00000136383	57538	ALPK3	6.28959	1.75145e-37	4.79369e-35	Gained
ENSG00000078814	57644	MYH7B	5.31064	1.50969e-36	4.06744e-34	Gained
ENSG00000148600	92211	CDHR1	8.71192	2.17305e-36	5.76459e-34	Gained
ENSG00000142765	84958	SYTL1	3.94276	2.92413e-36	7.63952e-34	Gained
ENSG00000142549	402665	IGLON5	9.27485	2.23438e-35	5.75036e-33	Gained
ENSG00000171551	9427	ECEL1	10.4011	8.85608e-35	2.21447e-32	Gained
ENSG00000146070	7941	PLA2G7	7.37859	8.86148e-35	2.21447e-32	Gained
ENSG00000163873	2899	GRIK3	9.31626	2.77556e-34	6.837e-32	Gained
ENSG00000170873	9788	MTSS1	4.1302	3.71687e-34	8.90139e-32	Gained
ENSG00000183186	126567	C2CD4C	6.60478	9.53537e-34	2.25231e-31	Gained
ENSG00000277586	4747	NEFL	6.79116	8.62745e-33	2.01031e-30	Gained
ENSG00000198075	27233	SULT1C4	6.47105	1.40586e-32	3.23216e-30	Gained
ENSG00000108830	8153	RND2	5.495	1.49945e-32	3.35779e-30	Gained
ENSG00000143603	3782	KCNN3	6.15659	2.85758e-32	6.31709e-30	Gained
ENSG00000142621	114827	FHAD1	5.37556	4.16697e-32	9.09508e-30	Gained
ENSG00000186106	157567	ANKRD46	3.6128	2.17866e-30	4.5261e-28	Gained
ENSG00000147676	114569	MAL2	5.26986	3.76191e-30	7.72221e-28	Gained
ENSG00000180176	7054	TH	7.72181	4.87994e-30	9.89939e-28	Gained
ENSG00000068615	65055	REEP1	5.87395	9.85192e-30	1.9526e-27	Gained
ENSG00000204301	4855	NOTCH4	3.68329	2.68644e-29	5.26389e-27	Gained
ENSG00000112182	60468	BACH2	5.16143	5.84348e-29	1.13212e-26	Gained
ENSG00000062038	1001	CDH3	5.0749	7.82902e-29	1.49995e-26	Gained
ENSG00000170689	3219	HOXB9	8.2953	1.08574e-28	2.0573e-26	Gained
ENSG00000106025	23554	TSPAN12	6.98328	2.83053e-28	5.3051e-26	Gained
ENSG00000181291	124842	TMEM132E	6.63964	1.26956e-27	2.35387e-25	Gained
ENSG00000110195	2348	FOLR1	7.35606	1.42427e-27	2.61263e-25	Gained
ENSG00000166426	1381	CRABP1	7.35924	2.89742e-27	5.25897e-25	Gained
ENSG00000036672	9099	USP2	5.42212	3.25239e-27	5.84177e-25	Gained
ENSG00000129538	6035	RNASE1	9.5662	5.55327e-27	9.87165e-25	Gained
ENSG00000121005	83690	CRISPLD1	8.0163	1.74664e-26	3.0732e-24	Gained
ENSG00000184185	3768	KCNJ12	6.26702	1.85463e-26	3.23025e-24	Gained
ENSG00000140807	85407	NKD1	6.9074	2.17205e-26	3.74526e-24	Gained
ENSG00000007402	9254	CACNA2D2	5.32566	2.19969e-26	3.75537e-24	Gained
ENSG00000165409	7253	TSHR	6.30329	2.513e-26	4.2482e-24	Gained
ENSG00000100033	5625	PRODH	5.40396	2.6403e-26	4.42006e-24	Gained
ENSG00000101463	79953	SYNDIG1	5.30998	5.37894e-26	8.91819e-24	Gained
ENSG00000064042	22998	LIMCH1	2.87274	9.41798e-26	1.54661e-23	Gained
ENSG00000197177	84435	ADGRA1	10.3786	1.13802e-25	1.85122e-23	Gained
ENSG00000248746	89	ACTN3	6.72066	1.15482e-25	1.86098e-23	Gained
ENSG00000168743	255743	NPNT	7.38601	1.35655e-25	2.16584e-23	Gained
ENSG00000171004	90161	HS6ST2	7.94943	2.12182e-25	3.35656e-23	Gained
ENSG00000116852	23046	KIF21B	5.2837	3.13638e-25	4.91642e-23	Gained
ENSG00000163082	130367	SGPP2	5.90651	6.19595e-25	9.539e-23	Gained
ENSG00000015413	1800	DPEP1	7.61973	6.36194e-25	9.70787e-23	Gained
ENSG00000167772	51129	ANGPTL4	4.52907	7.30675e-25	1.10518e-22	Gained
ENSG00000167964	25837	RAB26	4.61329	1.96933e-24	2.92734e-22	Gained
ENSG00000145194	9718	ECE2	10.2039	2.3671e-24	3.48854e-22	Gained
ENSG00000019505	57586	SYT13	6.98791	2.8439e-24	4.1557e-22	Gained
ENSG00000272636	8447	DOC2B	5.91503	6.45311e-24	9.3505e-22	Gained
ENSG00000196169	124602	KIF19	6.61729	8.41928e-24	1.20978e-21	Gained
ENSG00000167775	51293	CD320	4.18606	8.70525e-24	1.24053e-21	Gained
ENSG00000144452	26154	ABCA12	6.72012	1.19173e-23	1.68434e-21	Gained
ENSG00000135406	5630	PRPH	9.97818	1.79606e-23	2.51784e-21	Gained
ENSG00000148488	338596	ST8SIA6	6.66673	1.96555e-23	2.73322e-21	Gained
ENSG00000057294	5318	PKP2	6.93042	2.11261e-23	2.91421e-21	Gained
ENSG00000075035	9671	WSCD2	8.9786	3.03985e-23	4.16001e-21	Gained
ENSG00000181418	23109	DDN	6.27324	4.2466e-23	5.72063e-21	Gained
ENSG00000129946	25759	SHC2	4.3621	4.50309e-23	6.01913e-21	Gained
ENSG00000272398	100133941	CD24	4.9467	6.28912e-23	8.34179e-21	Gained
ENSG00000101670	9388	LIPG	4.66556	9.21084e-23	1.21239e-20	Gained
ENSG00000135925	80326	WNT10A	7.02281	9.65046e-23	1.26063e-20	Gained
ENSG00000168824	27065	NSG1	8.00948	9.73709e-23	1.26238e-20	Gained
ENSG00000177551	4808	NHLH2	7.71736	1.12866e-22	1.45235e-20	Gained
ENSG00000163331	92196	DAPL1	7.10163	3.853e-22	4.8851e-20	Gained
ENSG00000120088	1394	CRHR1	7.5442	7.33793e-22	9.23561e-20	Gained
ENSG00000135097	4440	MSI1	6.44949	1.37975e-21	1.72398e-19	Gained
ENSG00000180616	6752	SSTR2	4.19992	2.37231e-21	2.94286e-19	Gained
ENSG00000104044	4948	OCA2	7.93233	4.38092e-21	5.39573e-19	Gained
ENSG00000111341	4256	MGP	6.62615	7.14592e-21	8.67726e-19	Gained
ENSG00000149654	64405	CDH22	7.51955	1.50095e-20	1.80985e-18	Gained
ENSG00000100867	10202	DHRS2	7.07009	1.55028e-20	1.85635e-18	Gained
ENSG00000130768	27293	SMPDL3B	9.15666	2.71744e-20	3.20938e-18	Gained
ENSG00000055118	3757	KCNH2	5.52658	3.37457e-20	3.9316e-18	Gained
ENSG00000169442	1043	CD52	7.20131	5.70623e-20	6.51606e-18	Gained
ENSG00000139438	84915	FAM222A	5.14765	1.13498e-19	1.28753e-17	Gained
ENSG00000173890	26996	GPR160	5.3096	1.20503e-19	1.35806e-17	Gained
ENSG00000205097	448831	FRG2	7.24078	1.26214e-19	1.41319e-17	Gained
ENSG00000167306	4645	MYO5B	7.6161	1.37054e-19	1.52466e-17	Gained
ENSG00000232258	283953	TMEM114	8.16844	1.58306e-19	1.74979e-17	Gained
ENSG00000165272	360	AQP3	5.04756	2.066e-19	2.26905e-17	Gained
ENSG00000095713	55118	CRTAC1	6.48485	2.09873e-19	2.28926e-17	Gained
ENSG00000105549	51298	THEG	8.02686	2.11096e-19	2.28926e-17	Gained
ENSG00000185303	729238	SFTPA2	7.99888	2.93806e-19	3.16632e-17	Gained
ENSG00000113296	7060	THBS4	5.60593	3.20688e-19	3.43455e-17	Gained
ENSG00000143195	387597	ILDR2	5.97107	6.18566e-19	6.54207e-17	Gained
ENSG00000180720	1132	CHRM4	5.78484	6.22223e-19	6.54207e-17	Gained
ENSG00000145681	1404	HAPLN1	5.02603	7.24819e-19	7.57458e-17	Gained
ENSG00000171811	54777	CFAP46	5.02976	7.91202e-19	8.21849e-17	Gained
ENSG00000143126	1952	CELSR2	3.49516	1.0233e-18	1.05657e-16	Gained
ENSG00000156475	5521	PPP2R2B	5.71047	1.28508e-18	1.31897e-16	Gained
ENSG00000182253	23336	SYNM	3.63873	1.96105e-18	1.96595e-16	Gained
ENSG00000128606	10234	LRRC17	4.4773	2.84594e-18	2.80415e-16	Gained
ENSG00000070190	27071	DAPP1	7.28036	4.04124e-18	3.95927e-16	Gained
ENSG00000186231	114792	KLHL32	6.56628	5.60476e-18	5.42937e-16	Gained
ENSG00000105613	22983	MAST1	3.75369	7.95627e-18	7.57956e-16	Gained
ENSG00000162878	91461	PKDCC	4.7643	8.1956e-18	7.76466e-16	Gained
ENSG00000135744	183	AGT	5.98895	9.72141e-18	9.15991e-16	Gained
ENSG00000256966	26267	FBXO10	3.95695	1.65255e-17	1.51569e-15	Gained
ENSG00000105767	199731	CADM4	5.10757	1.95227e-17	1.78111e-15	Gained
ENSG00000184792	23762	OSBP2	3.37125	2.24892e-17	2.03697e-15	Gained
ENSG00000197872	81553	CYRIA	5.52614	2.25634e-17	2.03697e-15	Gained
ENSG00000005108	221981	THSD7A	3.96029	2.95261e-17	2.63792e-15	Gained
ENSG00000076356	5362	PLXNA2	3.9286	3.19371e-17	2.83862e-15	Gained
ENSG00000157570	90139	TSPAN18	6.73189	3.28034e-17	2.90066e-15	Gained
ENSG00000206561	8292	COLQ	3.74388	3.93194e-17	3.45911e-15	Gained
ENSG00000104059	23359	FAM189A1	6.08341	7.38286e-17	6.39712e-15	Gained
ENSG00000152092	460	ASTN1	5.63913	8.79773e-17	7.54723e-15	Gained
ENSG00000107736	64072	CDH23	5.40818	9.88432e-17	8.43739e-15	Gained
ENSG00000006118	54972	TMEM132A	3.43396	1.28169e-16	1.08334e-14	Gained
ENSG00000135083	79616	CCNJL	3.89936	1.3646e-16	1.14779e-14	Gained
ENSG00000162511	7805	LAPTM5	3.73055	1.60413e-16	1.34272e-14	Gained
ENSG00000104722	4741	NEFM	6.08642	1.73568e-16	1.43887e-14	Gained
ENSG00000148357	256158	HMCN2	4.67659	1.81114e-16	1.49424e-14	Gained
ENSG00000196220	9901	SRGAP3	3.14174	2.09569e-16	1.7126e-14	Gained
ENSG00000167588	2819	GPD1	6.70629	2.74563e-16	2.23315e-14	Gained
ENSG00000064692	9627	SNCAIP	3.21128	2.93406e-16	2.37521e-14	Gained
ENSG00000166292	55273	TMEM100	4.69324	2.97544e-16	2.39746e-14	Gained
ENSG00000240563	54596	L1TD1	3.34702	3.73454e-16	2.9951e-14	Gained
ENSG00000166863	6866	TAC3	7.39661	5.45204e-16	4.33224e-14	Gained
ENSG00000170509	345275	HSD17B13	5.34746	1.42351e-15	1.09578e-13	Gained
ENSG00000128285	2847	MCHR1	5.2951	1.45823e-15	1.11258e-13	Gained
ENSG00000119547	9480	ONECUT2	4.79209	1.54103e-15	1.17057e-13	Gained
ENSG00000170382	10446	LRRN2	5.56174	1.6592e-15	1.24933e-13	Gained
ENSG00000140022	85439	STON2	4.71742	2.07753e-15	1.55751e-13	Gained
ENSG00000113555	51294	PCDH12	6.72109	2.31132e-15	1.72529e-13	Gained
ENSG00000100302	23551	RASD2	4.81555	2.93899e-15	2.18435e-13	Gained
ENSG00000167178	57611	ISLR2	4.92091	3.23631e-15	2.39501e-13	Gained
ENSG00000130222	10912	GADD45G	5.68087	5.5344e-15	4.04363e-13	Gained
ENSG00000165181	158401	SHOC1	7.00727	6.45838e-15	4.69881e-13	Gained
ENSG00000164542	23366	KIAA0895	3.32003	6.53572e-15	4.7351e-13	Gained
ENSG00000058404	816	CAMK2B	5.36998	8.80567e-15	6.2484e-13	Gained
ENSG00000091879	285	ANGPT2	3.81591	1.12859e-14	7.94298e-13	Gained
ENSG00000149403	2900	GRIK4	5.65042	1.14298e-14	8.01153e-13	Gained
ENSG00000214595	400954	EML6	2.93738	1.23653e-14	8.63219e-13	Gained
ENSG00000196482	2104	ESRRG	5.14846	1.26991e-14	8.82948e-13	Gained
ENSG00000064300	4804	NGFR	6.63383	1.33171e-14	9.18508e-13	Gained
ENSG00000160097	252995	FNDC5	6.06163	1.5669e-14	1.07214e-12	Gained
ENSG00000018236	1272	CNTN1	5.35769	1.76139e-14	1.20046e-12	Gained
ENSG00000188505	342897	NCCRP1	4.17716	2.09861e-14	1.42466e-12	Gained
ENSG00000115596	7475	WNT6	6.71471	2.51635e-14	1.6949e-12	Gained
ENSG00000163536	5274	SERPINI1	6.5061	2.61967e-14	1.75763e-12	Gained
ENSG00000143847	8497	PPFIA4	5.48845	2.75904e-14	1.84396e-12	Gained
ENSG00000173114	54674	LRRN3	3.68035	2.89023e-14	1.91678e-12	Gained
ENSG00000155980	3798	KIF5A	4.55933	3.16838e-14	2.09319e-12	Gained
ENSG00000131242	84440	RAB11FIP4	5.00088	3.79288e-14	2.48672e-12	Gained
ENSG00000064655	2139	EYA2	3.50849	3.84127e-14	2.5089e-12	Gained
ENSG00000129993	863	CBFA2T3	5.91075	3.99223e-14	2.58789e-12	Gained
ENSG00000152977	7545	ZIC1	4.70618	5.23453e-14	3.38049e-12	Gained
ENSG00000184060	55803	ADAP2	4.31765	5.47169e-14	3.52046e-12	Gained
ENSG00000125089	54436	SH3TC1	4.83877	5.9638e-14	3.80866e-12	Gained
ENSG00000215475	283514	SIAH3	5.91607	8.74058e-14	5.54095e-12	Gained
ENSG00000185666	8224	SYN3	4.08947	9.10148e-14	5.72762e-12	Gained
ENSG00000117707	5629	PROX1	5.01713	1.21754e-13	7.57905e-12	Gained
ENSG00000146700	136853	SSC4D	4.51083	1.2329e-13	7.64707e-12	Gained
ENSG00000110328	374378	GALNT18	4.18071	1.35489e-13	8.34373e-12	Gained
ENSG00000227471	441282	AKR1B15	4.25883	1.46313e-13	8.94635e-12	Gained
ENSG00000187554	7100	TLR5	4.18087	1.56158e-13	9.49493e-12	Gained
ENSG00000155897	114	ADCY8	6.26705	1.67695e-13	1.01104e-11	Gained
ENSG00000163909	26508	HEYL	4.02769	1.7272e-13	1.0377e-11	Gained
ENSG00000162374	1996	ELAVL4	8.1273	1.83553e-13	1.09516e-11	Gained
ENSG00000100027	29799	YPEL1	3.39077	1.85053e-13	1.1003e-11	Gained
ENSG00000106236	4885	NPTX2	6.98368	2.07041e-13	1.21843e-11	Gained
ENSG00000082684	54437	SEMA5B	5.15762	2.34359e-13	1.36985e-11	Gained
ENSG00000162992	4760	NEUROD1	6.18611	2.41612e-13	1.40747e-11	Gained
ENSG00000167281	146713	RBFOX3	4.55736	2.55911e-13	1.48575e-11	Gained
ENSG00000124302	64377	CHST8	6.27983	2.68656e-13	1.54931e-11	Gained
ENSG00000121966	7852	CXCR4	5.37993	3.00211e-13	1.72552e-11	Gained
ENSG00000135547	23493	HEY2	8.00226	3.32353e-13	1.90391e-11	Gained
ENSG00000187398	338645	LUZP2	5.75014	3.50497e-13	2.0012e-11	Gained
ENSG00000106113	1395	CRHR2	8.86147	4.34229e-13	2.4389e-11	Gained
ENSG00000099953	4320	MMP11	4.20935	4.68879e-13	2.62496e-11	Gained
ENSG00000185559	8788	DLK1	7.43119	4.9825e-13	2.7714e-11	Gained
ENSG00000215218	134111	UBE2QL1	7.74809	5.23151e-13	2.90054e-11	Gained
ENSG00000128045	65997	RASL11B	6.47849	6.01546e-13	3.31389e-11	Gained
ENSG00000181790	575	ADGRB1	4.83645	6.15364e-13	3.37921e-11	Gained
ENSG00000061337	11178	LZTS1	4.97474	6.88865e-13	3.77083e-11	Gained
ENSG00000225899	441581	FRG2B	9.93643	7.94458e-13	4.33508e-11	Gained
ENSG00000150054	143098	MPP7	4.034	8.1395e-13	4.42742e-11	Gained
ENSG00000176383	79369	B3GNT4	4.64315	9.03579e-13	4.8995e-11	Gained
ENSG00000147912	26267	FBXO10	2.51322	9.42963e-13	5.09703e-11	Gained
ENSG00000276966	8367	H4C5	4.53232	1.01364e-12	5.46195e-11	Gained
ENSG00000121858	8743	TNFSF10	5.27504	1.14456e-12	6.14815e-11	Gained
ENSG00000078549	117	ADCYAP1R1	6.29575	1.20022e-12	6.40723e-11	Gained
ENSG00000143171	6258	RXRG	9.89563	1.49566e-12	7.91095e-11	Gained
ENSG00000178947	399668	SMIM10L2A	5.10878	1.62572e-12	8.54642e-11	Gained
ENSG00000277363	80725	SRCIN1	3.6469	1.87968e-12	9.82162e-11	Gained
ENSG00000103546	6530	SLC6A2	6.23839	2.15045e-12	1.12025e-10	Gained
ENSG00000085831	22996	TTC39A	5.31256	2.80038e-12	1.45006e-10	Gained
ENSG00000085117	3732	CD82	3.11693	4.52411e-12	2.3217e-10	Gained
ENSG00000179455	7681	MKRN3	3.24391	4.70693e-12	2.40836e-10	Gained
ENSG00000182533	859	CAV3	6.17447	5.00135e-12	2.54266e-10	Gained
ENSG00000164488	168002	DACT2	3.84863	5.90011e-12	2.96605e-10	Gained
ENSG00000173320	56977	STOX2	5.0548	6.66528e-12	3.33129e-10	Gained
ENSG00000158887	4359	MPZ	4.09373	6.72417e-12	3.35101e-10	Gained
ENSG00000125869	24141	LAMP5	4.79167	6.88139e-12	3.41947e-10	Gained
ENSG00000188452	375298	CERKL	4.36787	7.0155e-12	3.4761e-10	Gained
ENSG00000104290	7976	FZD3	3.62052	7.1664e-12	3.54069e-10	Gained
ENSG00000111405	8909	ENDOU	5.17164	7.28132e-12	3.58719e-10	Gained
ENSG00000128594	64101	LRRC4	5.19053	8.0415e-12	3.9059e-10	Gained
ENSG00000197859	9719	ADAMTSL2	4.85542	9.00204e-12	4.36017e-10	Gained
ENSG00000118257	8828	NRP2	2.56112	9.85585e-12	4.73383e-10	Gained
ENSG00000197191	375791	CYSRT1	3.68813	1.02871e-11	4.88651e-10	Gained
ENSG00000173714	124857	WFIKKN2	7.19973	1.57635e-11	7.3067e-10	Gained
ENSG00000240583	358	AQP1	4.65253	1.65629e-11	7.65667e-10	Gained
ENSG00000108684	40	ASIC2	4.49741	1.69014e-11	7.79228e-10	Gained
ENSG00000088826	54498	SMOX	2.65513	1.70386e-11	7.83458e-10	Gained
ENSG00000144837	51365	PLA1A	5.23971	1.71726e-11	7.87518e-10	Gained
ENSG00000185052	57419	SLC24A3	2.69137	1.7411e-11	7.96335e-10	Gained
ENSG00000162949	92291	CAPN13	5.0267	1.90496e-11	8.66683e-10	Gained
ENSG00000110400	5818	NECTIN1	2.79429	2.1947e-11	9.88074e-10	Gained
ENSG00000168672	157638	LRATD2	4.43943	2.25371e-11	1.01011e-09	Gained
ENSG00000262655	10418	SPON1	5.7747	2.25536e-11	1.01011e-09	Gained
ENSG00000100346	8911	CACNA1I	6.91218	2.59015e-11	1.15406e-09	Gained
ENSG00000123612	130399	ACVR1C	5.1298	2.63328e-11	1.17025e-09	Gained
ENSG00000197837	121504	H4-16	4.39481	2.65519e-11	1.17695e-09	Gained
ENSG00000170011	25924	MYRIP	3.96783	3.03533e-11	1.33516e-09	Gained
ENSG00000127152	64919	BCL11B	3.68025	3.09705e-11	1.35884e-09	Gained
ENSG00000007062	8842	PROM1	5.95888	3.24287e-11	1.41562e-09	Gained
ENSG00000187135	342865	VSTM2B	8.43947	3.62655e-11	1.57117e-09	Gained
ENSG00000271824	389332	SMIM32	10.0947	3.65761e-11	1.58065e-09	Gained
ENSG00000265203	5949	RBP3	8.17284	4.19683e-11	1.80464e-09	Gained
ENSG00000069188	54549	SDK2	4.4803	4.22044e-11	1.81027e-09	Gained
ENSG00000171766	2628	GATM	4.79891	5.62151e-11	2.38748e-09	Gained
ENSG00000203734	345930	ECT2L	5.63228	5.91914e-11	2.50771e-09	Gained
ENSG00000226174	647310	TEX22	4.51085	5.94968e-11	2.50832e-09	Gained
ENSG00000161896	117283	IP6K3	4.26211	7.01471e-11	2.92161e-09	Gained
ENSG00000108387	5414	SEPTIN4	4.68572	7.03253e-11	2.92198e-09	Gained
ENSG00000179361	10620	ARID3B	2.43122	7.39706e-11	3.05138e-09	Gained
ENSG00000006071	6833	ABCC8	3.36428	7.67691e-11	3.15926e-09	Gained
ENSG00000183317	284656	EPHA10	5.83448	7.74747e-11	3.1807e-09	Gained
ENSG00000174844	201625	DNAH12	6.10631	7.77487e-11	3.18437e-09	Gained
ENSG00000107518	26033	ATRNL1	3.81211	7.9156e-11	3.23433e-09	Gained
ENSG00000106258	1577	CYP3A5	2.9336	8.30755e-11	3.37052e-09	Gained
ENSG00000115525	8869	ST3GAL5	2.79559	8.48823e-11	3.42769e-09	Gained
ENSG00000107742	9806	SPOCK2	5.28889	8.74947e-11	3.52493e-09	Gained
ENSG00000146856	340351	AGBL3	3.56114	9.31448e-11	3.74381e-09	Gained
ENSG00000062096	416	ARSF	7.87849	9.50284e-11	3.80363e-09	Gained
ENSG00000145087	9515	STXBP5L	7.68815	9.50743e-11	3.80363e-09	Gained
ENSG00000285188	5143	PDE4C	8.33499	1.02829e-10	4.09488e-09	Gained
ENSG00000171860	719	C3AR1	4.82372	1.03183e-10	4.09948e-09	Gained
ENSG00000004799	5166	PDK4	4.50404	1.05221e-10	4.17085e-09	Gained
ENSG00000133020	4626	MYH8	9.30141	1.05521e-10	4.17317e-09	Gained
ENSG00000105122	64926	RASAL3	4.9444	1.10916e-10	4.35762e-09	Gained
ENSG00000151967	29970	SCHIP1	3.42961	1.17816e-10	4.60656e-09	Gained
ENSG00000167680	10501	SEMA6B	3.04119	1.18743e-10	4.6323e-09	Gained
ENSG00000148826	84504	NKX6-2	9.29469	1.22139e-10	4.75405e-09	Gained
ENSG00000092758	1299	COL9A3	5.43834	1.27975e-10	4.96927e-09	Gained
ENSG00000198556	285989	ZNF789	3.70423	1.33942e-10	5.16681e-09	Gained
ENSG00000152583	8404	SPARCL1	6.62788	1.37259e-10	5.27706e-09	Gained
ENSG00000099998	2687	GGT5	4.06049	1.37412e-10	5.27706e-09	Gained
ENSG00000205336	9289	ADGRG1	4.61329	1.53145e-10	5.8293e-09	Gained
ENSG00000120251	2891	GRIA2	6.48613	1.57972e-10	5.99979e-09	Gained
ENSG00000171817	163255	ZNF540	3.33486	1.5896e-10	6.02405e-09	Gained
ENSG00000173567	165082	ADGRF3	4.67045	1.6137e-10	6.10199e-09	Gained
ENSG00000029559	3381	IBSP	10.2683	1.71966e-10	6.48843e-09	Gained
ENSG00000120875	1846	DUSP4	3.07085	1.81414e-10	6.81509e-09	Gained
ENSG00000108924	3131	HLF	6.59158	1.86894e-10	6.99222e-09	Gained
ENSG00000142319	6531	SLC6A3	8.29745	1.87346e-10	6.99222e-09	Gained
ENSG00000112559	4188	MDFI	9.61168	2.17848e-10	8.09561e-09	Gained
ENSG00000136378	11173	ADAMTS7	3.33037	2.30104e-10	8.51434e-09	Gained
ENSG00000160318	125875	CLDND2	3.63048	2.3872e-10	8.79625e-09	Gained
ENSG00000166689	144100	PLEKHA7	3.64986	2.53331e-10	9.31382e-09	Gained
ENSG00000169783	84894	LINGO1	7.80589	2.56736e-10	9.40077e-09	Gained
ENSG00000139190	6843	VAMP1	3.84392	2.83776e-10	1.03668e-08	Gained
ENSG00000125354	23157	SEPTIN6	2.5476	3.18552e-10	1.15153e-08	Gained
ENSG00000155657	7273	TTN	6.97682	3.30558e-10	1.18499e-08	Gained
ENSG00000135638	2016	EMX1	8.92013	3.33416e-10	1.19276e-08	Gained
ENSG00000143768	7044	LEFTY2	9.17672	3.84089e-10	1.36355e-08	Gained
ENSG00000132821	128434	VSTM2L	4.06945	3.84322e-10	1.36355e-08	Gained
ENSG00000184786	6991	DYNLT2	4.28996	4.67982e-10	1.6368e-08	Gained
ENSG00000186897	338761	C1QL4	5.36605	5.09076e-10	1.77333e-08	Gained
ENSG00000204624	57540	DISP3	5.79213	5.25656e-10	1.82372e-08	Gained
ENSG00000218336	55714	TENM3	3.24978	5.29522e-10	1.83344e-08	Gained
ENSG00000163395	91156	IGFN1	7.7339	5.96276e-10	2.05221e-08	Gained
ENSG00000116819	339488	TFAP2E	4.15407	6.40865e-10	2.20128e-08	Gained
ENSG00000173662	80835	TAS1R1	3.5614	7.11043e-10	2.43264e-08	Gained
ENSG00000148935	2620	GAS2	3.62071	7.44099e-10	2.54069e-08	Gained
ENSG00000181322	347736	NME9	4.58856	7.47055e-10	2.54575e-08	Gained
ENSG00000174600	1240	CMKLR1	5.60523	8.17311e-10	2.76874e-08	Gained
ENSG00000164691	117289	TAGAP	5.31189	8.76559e-10	2.9463e-08	Gained
ENSG00000162975	3754	KCNF1	5.99336	9.6902e-10	3.24443e-08	Gained
ENSG00000243709	10637	LEFTY1	5.85206	1.09159e-09	3.61273e-08	Gained
ENSG00000122432	100505741	SPATA1	3.98897	1.15727e-09	3.82277e-08	Gained
ENSG00000056487	112885	PHF21B	7.96006	1.19137e-09	3.92037e-08	Gained
ENSG00000110900	441631	TSPAN11	3.98021	1.19864e-09	3.93678e-08	Gained
ENSG00000086570	2196	FAT2	3.70814	1.34408e-09	4.38108e-08	Gained
ENSG00000161381	57125	PLXDC1	5.31164	1.36689e-09	4.43867e-08	Gained
ENSG00000233087	150786	RAB6D	6.28779	1.55169e-09	4.99176e-08	Gained
ENSG00000152642	23171	GPD1L	2.65776	1.62091e-09	5.19504e-08	Gained
ENSG00000182040	124590	USH1G	8.72216	1.87036e-09	5.9503e-08	Gained
ENSG00000101638	29906	ST8SIA5	5.90765	1.92492e-09	6.09016e-08	Gained
ENSG00000143333	6004	RGS16	5.14789	1.95283e-09	6.16714e-08	Gained
ENSG00000135424	3679	ITGA7	2.83584	2.05194e-09	6.44475e-08	Gained
ENSG00000163590	151742	PPM1L	3.6127	2.20871e-09	6.88695e-08	Gained
ENSG00000235568	150372	NFAM1	4.62297	2.22052e-09	6.91128e-08	Gained
ENSG00000132938	23281	MTUS2	5.08912	2.42186e-09	7.49734e-08	Gained
ENSG00000070601	22844	FRMPD1	3.66845	2.66406e-09	8.23232e-08	Gained
ENSG00000161958	2256	FGF11	3.48977	2.75676e-09	8.47322e-08	Gained
ENSG00000179270	388939	PCARE	8.85658	2.93976e-09	9.01962e-08	Gained
ENSG00000140368	9051	PSTPIP1	4.59299	3.22845e-09	9.83537e-08	Gained
ENSG00000136883	113220	KIF12	5.40489	3.53574e-09	1.06807e-07	Gained
ENSG00000185482	246329	STAC3	3.62521	3.53689e-09	1.06807e-07	Gained
ENSG00000140479	5046	PCSK6	4.9656	3.55892e-09	1.07284e-07	Gained
ENSG00000162738	57216	VANGL2	6.43702	3.76556e-09	1.12921e-07	Gained
ENSG00000165970	9152	SLC6A5	8.288	3.8106e-09	1.13678e-07	Gained
ENSG00000168772	80319	CXXC4	9.19873	4.19204e-09	1.24627e-07	Gained
ENSG00000184979	11274	USP18	3.55452	4.3488e-09	1.28401e-07	Gained
ENSG00000060709	23504	RIMBP2	5.62336	4.49208e-09	1.32405e-07	Gained
ENSG00000275221	8330	H2AC15	5.07547	4.66131e-09	1.36925e-07	Gained
ENSG00000165959	79789	CLMN	5.07434	4.69866e-09	1.37788e-07	Gained
ENSG00000172867	3849	KRT2	8.87427	4.90746e-09	1.43137e-07	Gained
ENSG00000205838	153657	TTC23L	6.20683	5.01894e-09	1.45939e-07	Gained
ENSG00000149418	6768	ST14	5.18385	5.2249e-09	1.51672e-07	Gained
ENSG00000087494	5744	PTHLH	4.20388	5.31591e-09	1.54054e-07	Gained
ENSG00000166159	654429	LRTM2	8.2554	5.77886e-09	1.67189e-07	Gained
ENSG00000146250	167681	PRSS35	3.30442	6.89252e-09	1.97094e-07	Gained
ENSG00000064989	10203	CALCRL	3.34263	7.17236e-09	2.04418e-07	Gained
ENSG00000128683	2571	GAD1	3.53818	7.62262e-09	2.16535e-07	Gained
ENSG00000168081	5368	PNOC	8.22621	7.75663e-09	2.1998e-07	Gained
ENSG00000162543	127733	UBXN10	5.5052	8.26346e-09	2.33203e-07	Gained
ENSG00000282988			3.61841	8.44081e-09	2.37818e-07	Gained
ENSG00000151468	83643	CCDC3	4.82162	8.65934e-09	2.43578e-07	Gained
ENSG00000169129	84632	AFAP1L2	4.17707	9.26856e-09	2.59445e-07	Gained
ENSG00000185477	285513	GPRIN3	2.99502	9.3443e-09	2.60718e-07	Gained
ENSG00000152413	9456	HOMER1	2.42503	1.03627e-08	2.88666e-07	Gained
ENSG00000106066	54504	CPVL	4.82102	1.04944e-08	2.91392e-07	Gained
ENSG00000184005	256435	ST6GALNAC3	4.79264	1.07026e-08	2.95745e-07	Gained
ENSG00000154764	7476	WNT7A	8.15186	1.13612e-08	3.11946e-07	Gained
ENSG00000128610	389549	FEZF1	7.15945	1.15017e-08	3.15299e-07	Gained
ENSG00000128652	3232	HOXD3	3.65727	1.24298e-08	3.39016e-07	Gained
ENSG00000165113	80318	GKAP1	3.04434	1.26236e-08	3.43326e-07	Gained
ENSG00000105650	5143	PDE4C	3.48736	1.35094e-08	3.65686e-07	Gained
ENSG00000112706	3617	IMPG1	8.66959	1.42522e-08	3.83986e-07	Gained
ENSG00000167434	762	CA4	7.18693	1.44856e-08	3.88541e-07	Gained
ENSG00000139675	144983	HNRNPA1L2	8.44324	1.44889e-08	3.88541e-07	Gained
ENSG00000221843	84226	C2orf16	7.51475	1.45733e-08	3.90197e-07	Gained
ENSG00000284723	341568	OR8S1	8.7945	1.493e-08	3.9913e-07	Gained
ENSG00000159450	7062	TCHH	5.77383	1.71301e-08	4.54511e-07	Gained
ENSG00000235109	64288	ZSCAN31	2.97339	1.71916e-08	4.55354e-07	Gained
ENSG00000158050	1844	DUSP2	4.41021	1.78639e-08	4.7099e-07	Gained
ENSG00000158406	8365	H4C8	2.76123	1.81674e-08	4.77522e-07	Gained
ENSG00000198719	28514	DLL1	3.6157	1.83569e-08	4.81046e-07	Gained
ENSG00000163449	92691	TMEM169	4.43565	1.87167e-08	4.88987e-07	Gained
ENSG00000070182	6710	SPTB	4.68557	1.92699e-08	5.02678e-07	Gained
ENSG00000174456	400073	C12orf76	2.80583	1.97952e-08	5.15601e-07	Gained
ENSG00000122852	653509	SFTPA1	8.21584	2.04438e-08	5.30892e-07	Gained
ENSG00000152409	133746	JMY	2.99831	2.09081e-08	5.42132e-07	Gained
ENSG00000172179	5617	PRL	8.09714	2.33548e-08	6.01055e-07	Gained
ENSG00000243284	391123	VSIG8	8.47008	2.37401e-08	6.10059e-07	Gained
ENSG00000172159	257019	FRMD3	3.32691	2.45676e-08	6.30385e-07	Gained
ENSG00000149294	4684	NCAM1	3.73068	2.81741e-08	7.15473e-07	Gained
ENSG00000140090	123041	SLC24A4	4.26419	2.9722e-08	7.51447e-07	Gained
ENSG00000135077	84868	HAVCR2	2.98265	2.9765e-08	7.51447e-07	Gained
ENSG00000012223	4057	LTF	8.69954	3.03792e-08	7.65832e-07	Gained
ENSG00000122547	80820	EEPD1	2.12905	3.13334e-08	7.88731e-07	Gained
ENSG00000137726	53826	FXYD6	8.41053	3.29358e-08	8.27859e-07	Gained
ENSG00000151790	6999	TDO2	4.68557	3.3047e-08	8.29446e-07	Gained
ENSG00000149646	140894	CNBD2	3.69362	4.56907e-08	1.12274e-06	Gained
ENSG00000183072	1482	NKX2-5	9.57803	4.57094e-08	1.12274e-06	Gained
ENSG00000140009	2100	ESR2	2.99989	4.60059e-08	1.12842e-06	Gained
ENSG00000274286	151	ADRA2B	6.13508	4.68319e-08	1.14542e-06	Gained
ENSG00000285269	11046	SLC35D2	6.12256	4.76997e-08	1.165e-06	Gained
ENSG00000183454	2903	GRIN2A	3.48558	4.98039e-08	1.20783e-06	Gained
ENSG00000114812	7433	VIPR1	5.61295	5.12232e-08	1.23877e-06	Gained
ENSG00000124406	10396	ATP8A1	4.28281	5.26069e-08	1.26867e-06	Gained
ENSG00000115263	2641	GCG	8.45041	5.64642e-08	1.35601e-06	Gained
ENSG00000120885	1191	CLU	3.13758	5.86382e-08	1.40041e-06	Gained
ENSG00000165810	153579	BTNL9	2.74328	5.95505e-08	1.42024e-06	Gained
ENSG00000101489	56853	CELF4	6.56872	5.9781e-08	1.42376e-06	Gained
ENSG00000164181	79993	ELOVL7	3.77303	6.47898e-08	1.5388e-06	Gained
ENSG00000175426	5122	PCSK1	6.31082	6.68109e-08	1.58245e-06	Gained
ENSG00000091490	23231	SEL1L3	2.79108	7.72994e-08	1.81137e-06	Gained
ENSG00000163328	151556	GPR155	3.29029	7.87057e-08	1.84141e-06	Gained
ENSG00000082293	1310	COL19A1	4.83395	8.30902e-08	1.93612e-06	Gained
ENSG00000127252	57110	PLAAT1	7.76262	8.76087e-08	2.03316e-06	Gained
ENSG00000136110	11061	CNMD	8.08125	9.50051e-08	2.19007e-06	Gained
ENSG00000166407	4004	LMO1	8.0118	9.59199e-08	2.20526e-06	Gained
ENSG00000128645	3231	HOXD1	8.01122	9.6349e-08	2.21218e-06	Gained
ENSG00000164825	1672	DEFB1	8.37069	9.67809e-08	2.21914e-06	Gained
ENSG00000117154	84966	IGSF21	7.12977	9.94701e-08	2.27475e-06	Gained
ENSG00000158055	57822	GRHL3	5.73554	1.01151e-07	2.30098e-06	Gained
ENSG00000158321	26053	AUTS2	2.21311	1.03543e-07	2.35229e-06	Gained
ENSG00000154639	1525	CXADR	4.09987	1.0762e-07	2.43849e-06	Gained
ENSG00000185101	338440	ANO9	6.05391	1.22162e-07	2.74277e-06	Gained
ENSG00000175264	8534	CHST1	5.15339	1.29146e-07	2.88829e-06	Gained
ENSG00000130294	547	KIF1A	5.46844	1.41473e-07	3.1355e-06	Gained
ENSG00000187486	3767	KCNJ11	3.08065	1.45075e-07	3.20846e-06	Gained
ENSG00000221890	23467	NPTXR	2.89818	1.63436e-07	3.59454e-06	Gained
ENSG00000197147	23507	LRRC8B	2.21399	1.72828e-07	3.78663e-06	Gained
ENSG00000138640	10144	FAM13A	2.60934	1.81808e-07	3.96826e-06	Gained
ENSG00000135549	5570	PKIB	5.5633	1.90147e-07	4.1367e-06	Gained
ENSG00000175093	92369	SPSB4	5.72635	2.09271e-07	4.52755e-06	Gained
ENSG00000120068	3218	HOXB8	7.90789	2.12101e-07	4.58304e-06	Gained
ENSG00000136099	5100	PCDH8	5.51137	2.24716e-07	4.83743e-06	Gained
ENSG00000124019	79843	FAM124B	4.42228	2.25476e-07	4.84774e-06	Gained
ENSG00000138792	2028	ENPEP	4.54605	2.29149e-07	4.92058e-06	Gained
ENSG00000007314	6329	SCN4A	5.06831	2.3497e-07	5.02678e-06	Gained
ENSG00000135447	5502	PPP1R1A	8.69014	2.37405e-07	5.07257e-06	Gained
ENSG00000164683	23462	HEY1	4.29012	2.393e-07	5.10674e-06	Gained
ENSG00000101000	10544	PROCR	2.63379	2.45871e-07	5.24048e-06	Gained
ENSG00000027869	9047	SH2D2A	4.84914	2.56356e-07	5.44378e-06	Gained
ENSG00000137642	6653	SORL1	2.58604	2.72465e-07	5.7294e-06	Gained
ENSG00000168906	4144	MAT2A	3.06462	2.78426e-07	5.84762e-06	Gained
ENSG00000106078	23242	COBL	5.11653	2.81599e-07	5.89989e-06	Gained
ENSG00000134243	6272	SORT1	2.31796	3.04253e-07	6.32839e-06	Gained
ENSG00000185046	56899	ANKS1B	3.40239	3.08755e-07	6.41429e-06	Gained
ENSG00000273802	8339	H2BC8	3.59262	3.0924e-07	6.41663e-06	Gained
ENSG00000171303	3777	KCNK3	5.25571	3.16605e-07	6.53016e-06	Gained
ENSG00000107165	7306	TYRP1	5.12146	3.63514e-07	7.44427e-06	Gained
ENSG00000069812	54626	HES2	2.93197	3.7876e-07	7.7107e-06	Gained
ENSG00000099338	57828	CATSPERG	3.13333	3.79441e-07	7.71545e-06	Gained
ENSG00000170166	3233	HOXD4	2.96988	3.81718e-07	7.75261e-06	Gained
ENSG00000177076	340485	ACER2	2.91301	3.83725e-07	7.78421e-06	Gained
ENSG00000184261	56660	KCNK12	4.83613	3.8466e-07	7.794e-06	Gained
ENSG00000147485	137902	PXDNL	3.52383	3.95858e-07	8.00208e-06	Gained
ENSG00000204947	155054	ZNF425	2.77109	3.99007e-07	8.05629e-06	Gained
ENSG00000105143	6511	SLC1A6	3.89038	4.15002e-07	8.34993e-06	Gained
ENSG00000117594	3290	HSD11B1	4.09035	4.32595e-07	8.67352e-06	Gained
ENSG00000141748	390790	ARL5C	4.33647	4.45147e-07	8.8736e-06	Gained
ENSG00000112379	57221	ARFGEF3	3.43322	4.51968e-07	8.97843e-06	Gained
ENSG00000166002	56935	SMCO4	2.63988	4.57605e-07	9.06952e-06	Gained
ENSG00000204060	100132074	FOXO6	3.35146	4.65091e-07	9.20731e-06	Gained
ENSG00000156234	10563	CXCL13	7.97851	4.73593e-07	9.31147e-06	Gained
ENSG00000170231	2172	FABP6	8.12187	5.10038e-07	9.99384e-06	Gained
ENSG00000128833	55930	MYO5C	3.58382	5.42529e-07	1.05944e-05	Gained
ENSG00000173992	9973	CCS	2.12596	5.69604e-07	1.1048e-05	Gained
ENSG00000101438	140679	SLC32A1	8.0758	6.17391e-07	1.18787e-05	Gained
ENSG00000102996	4324	MMP15	3.65926	6.33114e-07	1.21568e-05	Gained
ENSG00000143819	2052	EPHX1	2.41948	6.38205e-07	1.22409e-05	Gained
ENSG00000146809	142685	ASB15	7.98178	6.58675e-07	1.25776e-05	Gained
ENSG00000162817	79762	C1orf115	2.91317	6.64129e-07	1.26397e-05	Gained
ENSG00000167676	729359	PLIN4	3.81221	6.7517e-07	1.28357e-05	Gained
ENSG00000156564	57497	LRFN2	7.82072	6.77519e-07	1.28661e-05	Gained
ENSG00000284779	723961	INS-IGF2	8.29782	6.85538e-07	1.30041e-05	Gained
ENSG00000092421	57556	SEMA6A	3.91402	6.97777e-07	1.32072e-05	Gained
ENSG00000123560	5354	PLP1	4.62379	7.04201e-07	1.32996e-05	Gained
ENSG00000173451	83591	THAP2	3.49815	7.09478e-07	1.33846e-05	Gained
ENSG00000171227	140738	TMEM37	3.45108	7.70512e-07	1.44885e-05	Gained
ENSG00000198838	6263	RYR3	3.77645	7.87825e-07	1.47723e-05	Gained
ENSG00000122756	1271	CNTFR	5.81439	7.88176e-07	1.47723e-05	Gained
ENSG00000204539	1041	CDSN	7.55465	7.96487e-07	1.49119e-05	Gained
ENSG00000183715	4978	OPCML	8.71596	8.05946e-07	1.50563e-05	Gained
ENSG00000168032	956	ENTPD3	4.48685	8.2745e-07	1.54079e-05	Gained
ENSG00000156097	83873	GPR61	7.29824	8.46086e-07	1.5721e-05	Gained
ENSG00000198771	92241	RCSD1	3.05131	8.67972e-07	1.61103e-05	Gained
ENSG00000156218	57188	ADAMTSL3	2.12908	8.81737e-07	1.63482e-05	Gained
ENSG00000213760	534	ATP6V1G2	3.6485	8.85762e-07	1.64051e-05	Gained
ENSG00000189090	100133093	FAM25G	4.90296	9.01325e-07	1.66398e-05	Gained
ENSG00000223573	257000	TINCR	3.42092	9.27759e-07	1.7073e-05	Gained
ENSG00000120332	63923	TNN	5.47801	9.29148e-07	1.70803e-05	Gained
ENSG00000116717	1647	GADD45A	2.41107	9.43164e-07	1.73195e-05	Gained
ENSG00000103942	9455	HOMER2	2.2072	9.69506e-07	1.77842e-05	Gained
ENSG00000278828	8357	H3C10	3.37841	1.01535e-06	1.86054e-05	Gained
ENSG00000153208	10461	MERTK	4.19333	1.02581e-06	1.87572e-05	Gained
ENSG00000106852	26468	LHX6	6.60305	1.08524e-06	1.98019e-05	Gained
ENSG00000077522	88	ACTN2	3.82447	1.14517e-06	2.08073e-05	Gained
ENSG00000182759	389692	MAFA	4.68782	1.20318e-06	2.17925e-05	Gained
ENSG00000196632	65267	WNK3	2.90758	1.24053e-06	2.23984e-05	Gained
ENSG00000165644	118881	COMTD1	2.38277	1.26799e-06	2.28463e-05	Gained
ENSG00000134207	148281	SYT6	7.33824	1.31148e-06	2.35561e-05	Gained
ENSG00000091129	4897	NRCAM	4.87935	1.34639e-06	2.41078e-05	Gained
ENSG00000124657	26212	OR2B6	6.49184	1.44204e-06	2.56409e-05	Gained
ENSG00000152034	84539	MCHR2	3.72846	1.44242e-06	2.56409e-05	Gained
ENSG00000128482	7732	RNF112	2.63182	1.45171e-06	2.57795e-05	Gained
ENSG00000138083	6496	SIX3	7.10025	1.50271e-06	2.6603e-05	Gained
ENSG00000172508	57571	CARNS1	2.96366	1.53021e-06	2.7062e-05	Gained
ENSG00000141449	80000	GREB1L	3.65188	1.61347e-06	2.84469e-05	Gained
ENSG00000078699	9139	CBFA2T2	2.36484	1.72178e-06	3.02329e-05	Gained
ENSG00000009790	80342	TRAF3IP3	5.87042	1.72356e-06	3.02333e-05	Gained
ENSG00000188859	149297	FAM78B	3.12739	1.76065e-06	3.07587e-05	Gained
ENSG00000157851	56896	DPYSL5	5.42966	1.85305e-06	3.21774e-05	Gained
ENSG00000123643	206358	SLC36A1	2.45962	1.9108e-06	3.3047e-05	Gained
ENSG00000224982	387890	TMEM233	4.88899	1.96169e-06	3.37579e-05	Gained
ENSG00000088992	54997	TESC	4.31781	2.02163e-06	3.46511e-05	Gained
ENSG00000113196	9421	HAND1	7.25985	2.0724e-06	3.54859e-05	Gained
ENSG00000132837	29958	DMGDH	3.05757	2.07935e-06	3.55697e-05	Gained
ENSG00000143153	481	ATP1B1	1.87319	2.14257e-06	3.64703e-05	Gained
ENSG00000114757	51555	PEX5L	4.34703	2.20905e-06	3.75647e-05	Gained
ENSG00000125337	3834	KIF25	3.89171	2.26203e-06	3.84278e-05	Gained
ENSG00000131668	56033	BARX1	7.65252	2.30458e-06	3.90736e-05	Gained
ENSG00000158816	127731	VWA5B1	4.09395	2.4254e-06	4.10413e-05	Gained
ENSG00000081181	384	ARG2	3.7592	2.51956e-06	4.2468e-05	Gained
ENSG00000140675	6524	SLC5A2	4.68412	2.61765e-06	4.39923e-05	Gained
ENSG00000197565	1288	COL4A6	4.0132	2.65556e-06	4.45739e-05	Gained
ENSG00000124374	400961	PAIP2B	3.06058	2.65742e-06	4.45739e-05	Gained
ENSG00000206077	653082	ZDHHC11B	3.11231	2.74588e-06	4.59682e-05	Gained
ENSG00000171368	11076	TPPP	4.40836	2.91409e-06	4.85819e-05	Gained
ENSG00000161509	2905	GRIN2C	4.1452	2.9161e-06	4.85819e-05	Gained
ENSG00000101098	140730	RIMS4	6.07012	2.97982e-06	4.95478e-05	Gained
ENSG00000169131	6940	ZNF354A	2.4204	2.98335e-06	4.95587e-05	Gained
ENSG00000188133	401498	TMEM215	7.47106	3.12056e-06	5.13433e-05	Gained
ENSG00000283703	338667	VSIG10L2	7.55784	3.19327e-06	5.23398e-05	Gained
ENSG00000239474	10324	KLHL41	4.06122	3.32266e-06	5.43573e-05	Gained
ENSG00000130675	3110	MNX1	7.12635	3.42802e-06	5.59748e-05	Gained
ENSG00000197863	388536	ZNF790	2.28993	3.53545e-06	5.76199e-05	Gained
ENSG00000180828	27319	BHLHE22	5.55594	3.66031e-06	5.95422e-05	Gained
ENSG00000198842	92235	STYXL2	7.43208	3.70553e-06	6.0221e-05	Gained
ENSG00000198585	131870	NUDT16	2.12483	3.84239e-06	6.22107e-05	Gained
ENSG00000130711	59335	PRDM12	5.51017	3.95116e-06	6.39116e-05	Gained
ENSG00000176399	63951	DMRTA1	3.74142	4.01332e-06	6.47956e-05	Gained
ENSG00000166351	317754	POTED	7.61067	4.3143e-06	6.93304e-05	Gained
ENSG00000204956	56114	PCDHGA1	2.41712	4.60447e-06	7.32842e-05	Gained
ENSG00000163499	1412	CRYBA2	6.30246	4.69615e-06	7.44946e-05	Gained
ENSG00000198570	343035	RD3	4.57278	4.74306e-06	7.51696e-05	Gained
ENSG00000142700	63950	DMRTA2	5.62732	4.79658e-06	7.58783e-05	Gained
ENSG00000152192	5457	POU4F1	5.7683	4.91516e-06	7.75407e-05	Gained
ENSG00000140968	3394	IRF8	4.98644	4.97482e-06	7.82671e-05	Gained
ENSG00000064651	6558	SLC12A2	2.11463	5.05273e-06	7.94204e-05	Gained
ENSG00000037280	2324	FLT4	4.26849	5.1131e-06	8.02962e-05	Gained
ENSG00000128203	57168	ASPHD2	2.3886	5.26657e-06	8.24809e-05	Gained
ENSG00000147576	137872	ADHFE1	3.00836	5.31572e-06	8.31751e-05	Gained
ENSG00000154556	8470	SORBS2	3.32262	5.37789e-06	8.39191e-05	Gained
ENSG00000143375	57530	CGN	4.33353	5.51062e-06	8.56805e-05	Gained
ENSG00000167528	121274	ZNF641	2.52093	5.53188e-06	8.59336e-05	Gained
ENSG00000119699	7043	TGFB3	3.74074	5.56181e-06	8.63207e-05	Gained
ENSG00000116329	4985	OPRD1	2.70362	6.01231e-06	9.27283e-05	Gained
ENSG00000064195	1747	DLX3	5.52358	6.02599e-06	9.27734e-05	Gained
ENSG00000181036	343413	FCRL6	7.35745	6.60643e-06	0.000101308	Gained
ENSG00000165238	65268	WNK2	5.38039	6.6097e-06	0.000101308	Gained
ENSG00000196890	128312	H2BU1	2.75925	6.7514e-06	0.000103388	Gained
ENSG00000150637	10666	CD226	3.00024	6.78824e-06	0.000103859	Gained
ENSG00000188613	340719	NANOS1	4.71932	7.1602e-06	0.000109067	Gained
ENSG00000111879	79632	FAM184A	3.26587	7.3458e-06	0.000111402	Gained
ENSG00000149212	143686	SESN3	2.83738	7.598e-06	0.000115024	Gained
ENSG00000187627	400966	RGPD1	2.55744	7.82473e-06	0.000118249	Gained
ENSG00000070886	2046	EPHA8	6.08307	8.38506e-06	0.000126164	Gained
ENSG00000132692	63827	BCAN	5.97649	8.46207e-06	0.00012699	Gained
ENSG00000099282	23555	TSPAN15	3.72645	8.53678e-06	0.000128	Gained
ENSG00000188778	155	ADRB3	6.55795	8.62955e-06	0.000129054	Gained
ENSG00000145832	153328	SLC25A48	5.29244	8.66402e-06	0.000129457	Gained
ENSG00000064687	10347	ABCA7	2.80223	8.77353e-06	0.000130826	Gained
ENSG00000129965	723961	INS-IGF2	7.18011	9.3495e-06	0.000139097	Gained
ENSG00000162526	81629	TSSK3	4.1241	9.40736e-06	0.000139749	Gained
ENSG00000172828	23491	CES3	3.44875	9.52775e-06	0.000141019	Gained
ENSG00000132464	10117	ENAM	5.48888	9.84969e-06	0.000145409	Gained
ENSG00000118804	8987	STBD1	2.78014	9.92065e-06	0.000146207	Gained
ENSG00000237412	646960	PRSS56	7.73349	1.00852e-05	0.000148251	Gained
ENSG00000178235	114798	SLITRK1	7.02436	1.13411e-05	0.000165303	Gained
ENSG00000110324	3587	IL10RA	4.23869	1.20797e-05	0.000175328	Gained
ENSG00000184486	5454	POU3F2	5.71794	1.21392e-05	0.000175896	Gained
ENSG00000177721	389289	ANXA2R	3.00447	1.21699e-05	0.000176045	Gained
ENSG00000108551	51655	RASD1	3.1289	1.22729e-05	0.000177089	Gained
ENSG00000003989	6542	SLC7A2	3.14601	1.25166e-05	0.000180304	Gained
ENSG00000266086			3.21737	1.2581e-05	0.00018108	Gained
ENSG00000278685	392843	IQCA1L	7.33764	1.26107e-05	0.000181356	Gained
ENSG00000188153	1287	COL4A5	3.32367	1.26405e-05	0.000181633	Gained
ENSG00000135838	80896	NPL	2.73936	1.27042e-05	0.000182244	Gained
ENSG00000189120	80320	SP6	3.42621	1.3488e-05	0.000192275	Gained
ENSG00000141431	80816	ASXL3	5.5459	1.35038e-05	0.000192275	Gained
ENSG00000285791			3.17965	1.39938e-05	0.000198924	Gained
ENSG00000168961	3965	LGALS9	2.39103	1.44424e-05	0.000204794	Gained
ENSG00000072832	1400	CRMP1	6.735	1.52056e-05	0.000214558	Gained
ENSG00000125931	4435	CITED1	7.04688	1.52796e-05	0.000215382	Gained
ENSG00000185668	5453	POU3F1	4.92768	1.58413e-05	0.000222437	Gained
ENSG00000140470	170691	ADAMTS17	4.19747	1.6776e-05	0.000234795	Gained
ENSG00000113763	90249	UNC5A	5.26354	1.70885e-05	0.000238782	Gained
ENSG00000148123	54886	PLPPR1	6.93632	1.79462e-05	0.000249152	Gained
ENSG00000161849	3890	KRT84	7.40321	1.81944e-05	0.000252191	Gained
ENSG00000100031	2678	GGT1	3.37053	1.84369e-05	0.000255143	Gained
ENSG00000110169	3263	HPX	2.57008	1.85337e-05	0.000256071	Gained
ENSG00000116833	2494	NR5A2	2.64144	1.89816e-05	0.000261631	Gained
ENSG00000143061	3321	IGSF3	3.77445	1.91025e-05	0.000262882	Gained
ENSG00000067715	6857	SYT1	3.25191	1.9294e-05	0.000264878	Gained
ENSG00000198807	5083	PAX9	3.64991	2.07201e-05	0.000283552	Gained
ENSG00000081985	3595	IL12RB2	3.60876	2.12482e-05	0.000289631	Gained
ENSG00000083782	1833	EPYC	5.11987	2.12952e-05	0.000290042	Gained
ENSG00000134323	4613	MYCN	6.33833	2.15433e-05	0.000292496	Gained
ENSG00000145642	100132916	SHISAL2B	7.13385	2.19323e-05	0.000297544	Gained
ENSG00000248485	654790	PCP4L1	8.42129	2.24526e-05	0.000303647	Gained
ENSG00000117595	3664	IRF6	4.73694	2.28319e-05	0.000307811	Gained
ENSG00000178695	115207	KCTD12	2.32123	2.30331e-05	0.000310039	Gained
ENSG00000151379	343930	MSGN1	7.40622	2.35435e-05	0.000315922	Gained
ENSG00000101280	51378	ANGPT4	4.29252	2.3609e-05	0.000316555	Gained
ENSG00000270882	8370	H4C14	2.30589	2.37255e-05	0.000317624	Gained
ENSG00000058335	5923	RASGRF1	3.74094	2.51397e-05	0.000334996	Gained
ENSG00000275385	6362	CCL18	5.99589	2.53124e-05	0.000336777	Gained
ENSG00000138136	10660	LBX1	7.37084	2.5934e-05	0.000344514	Gained
ENSG00000148143	58499	ZNF462	2.59482	2.60392e-05	0.000345645	Gained
ENSG00000221986	343263	MYBPHL	6.99945	2.7514e-05	0.000363543	Gained
ENSG00000184619	124751	KRBA2	2.28131	2.85816e-05	0.000376496	Gained
ENSG00000156453	5097	PCDH1	3.34131	2.95533e-05	0.000387814	Gained
ENSG00000110680	796	CALCA	7.09074	3.01216e-05	0.000394778	Gained
ENSG00000146755	135892	TRIM50	6.62003	3.01298e-05	0.000394778	Gained
ENSG00000116983	51440	HPCAL4	7.03219	3.17566e-05	0.000414205	Gained
ENSG00000141540	94015	TTYH2	3.36696	3.20757e-05	0.000417735	Gained
ENSG00000135951	80705	TSGA10	3.19084	3.26854e-05	0.000425034	Gained
ENSG00000139330	11081	KERA	7.14362	3.30159e-05	0.000429008	Gained
ENSG00000108018	114815	SORCS1	5.58809	3.40441e-05	0.000440377	Gained
ENSG00000050555	10319	LAMC3	2.74877	3.44822e-05	0.00044571	Gained
ENSG00000006740	9912	ARHGAP44	2.80503	3.47368e-05	0.000448664	Gained
ENSG00000180785	143503	OR51E1	7.00433	3.52114e-05	0.000454113	Gained
ENSG00000012779	240	ALOX5	3.53002	3.60667e-05	0.000464103	Gained
ENSG00000138606	90525	SHF	3.1093	3.64201e-05	0.000467952	Gained
ENSG00000179673	388394	RPRML	6.55657	3.68598e-05	0.000472896	Gained
ENSG00000137766	440279	UNC13C	4.93879	3.70533e-05	0.000475003	Gained
ENSG00000115474	3769	KCNJ13	7.19724	3.71434e-05	0.000475474	Gained
ENSG00000113749	3274	HRH2	6.63412	3.84961e-05	0.000490968	Gained
ENSG00000259417	100996492	CTXND1	4.66557	3.85971e-05	0.000491892	Gained
ENSG00000113448	5144	PDE4D	2.69926	3.99305e-05	0.000507385	Gained
ENSG00000006128	6863	TAC1	5.29736	4.00193e-05	0.000507823	Gained
ENSG00000187017	83715	ESPN	4.62563	4.06758e-05	0.000514203	Gained
ENSG00000118492	79747	ADGB	3.74341	4.11679e-05	0.000519281	Gained
ENSG00000206052	220164	DOK6	3.22108	4.18313e-05	0.000526274	Gained
ENSG00000186994	256949	KANK3	2.94308	4.18443e-05	0.000526274	Gained
ENSG00000163673	85443	DCLK3	7.16246	4.23535e-05	0.000532289	Gained
ENSG00000158106	114822	RHPN1	3.48381	4.55461e-05	0.000567888	Gained
ENSG00000196352	1604	CD55	2.27476	4.58998e-05	0.000571858	Gained
ENSG00000184678	8349	H2BC21	2.5615	4.60541e-05	0.000573365	Gained
ENSG00000177103	57453	DSCAML1	6.92593	4.67881e-05	0.000581663	Gained
ENSG00000004468	952	CD38	4.5041	4.7754e-05	0.000593243	Gained
ENSG00000102239	680	BRS3	6.92411	4.79847e-05	0.000595681	Gained
ENSG00000178338	117608	ZNF354B	2.82687	4.81728e-05	0.000597585	Gained
ENSG00000163817	54716	SLC6A20	3.51405	4.83393e-05	0.000598992	Gained
ENSG00000121101	56155	TEX14	3.59194	4.83904e-05	0.000598992	Gained
ENSG00000165449	220963	SLC16A9	5.23824	5.19085e-05	0.000638415	Gained
ENSG00000108176	56521	DNAJC12	3.93996	5.20006e-05	0.000639092	Gained
ENSG00000174279	344191	EVX2	4.83522	5.21041e-05	0.000639908	Gained
ENSG00000140557	8128	ST8SIA2	3.79663	5.357e-05	0.000657443	Gained
ENSG00000108786	3292	HSD17B1	2.64745	5.40284e-05	0.000662598	Gained
ENSG00000107807	3195	TLX1	7.73342	5.40878e-05	0.000662854	Gained
ENSG00000182230	202134	FAM153B	7.02233	5.47436e-05	0.000670415	Gained
ENSG00000204644	346171	ZFP57	7.06462	5.50006e-05	0.000672606	Gained
ENSG00000181826	768211	RELL1	2.1689	5.53695e-05	0.000676302	Gained
ENSG00000183091	4703	NEB	2.67639	5.58383e-05	0.000680919	Gained
ENSG00000104972	10859	LILRB1	3.14188	5.60731e-05	0.000683299	Gained
ENSG00000170074	285596	FAM153A	4.36418	5.64358e-05	0.000687234	Gained
ENSG00000204136	2681	GGTA1	3.73777	5.98346e-05	0.000724527	Gained
ENSG00000177432	266812	NAP1L5	1.92677	6.10055e-05	0.000736122	Gained
ENSG00000173376	79625	NDNF	2.67525	6.13917e-05	0.000739747	Gained
ENSG00000132965	241	ALOX5AP	4.47283	6.27644e-05	0.000754179	Gained
ENSG00000092051	84502	JPH4	6.10176	6.46501e-05	0.000774678	Gained
ENSG00000124493	2914	GRM4	3.58513	6.47723e-05	0.000775604	Gained
ENSG00000149295	1813	DRD2	4.93552	6.63848e-05	0.00079271	Gained
ENSG00000197769	440738	MAP1LC3C	4.39712	6.64735e-05	0.00079322	Gained
ENSG00000170927	5314	PKHD1	5.61492	6.72642e-05	0.00080158	Gained
ENSG00000116981	84618	NT5C1A	3.48955	6.72671e-05	0.00080158	Gained
ENSG00000283886			7.10471	6.75036e-05	0.000803843	Gained
ENSG00000102468	3356	HTR2A	3.87926	6.75646e-05	0.000804014	Gained
ENSG00000271723	100527960	MROH7-TTC4	3.10009	6.7687e-05	0.000804915	Gained
ENSG00000188620	340784	HMX3	3.4749	6.79441e-05	0.000807415	Gained
ENSG00000112782	53405	CLIC5	7.7332	7.02026e-05	0.000830819	Gained
ENSG00000131095	2670	GFAP	2.8256	7.04745e-05	0.000833465	Gained
ENSG00000270276	554313	H4C15	2.47136	7.19852e-05	0.000849002	Gained
ENSG00000145506	85409	NKD2	4.56905	7.44488e-05	0.000875662	Gained
ENSG00000057704	57458	TMCC3	3.05043	7.47301e-05	0.000878372	Gained
ENSG00000099889	421	ARVCF	2.28445	7.72819e-05	0.00090528	Gained
ENSG00000064225	10402	ST3GAL6	4.12174	8.05834e-05	0.000940121	Gained
ENSG00000185920	5727	PTCH1	3.15855	8.06964e-05	0.000940168	Gained
ENSG00000166220	219793	TBATA	6.87335	8.37976e-05	0.000973667	Gained
ENSG00000183206	388468	POTEC	4.38245	8.50973e-05	0.000986111	Gained
ENSG00000198829	56670	SUCNR1	7.0397	8.6016e-05	0.000996087	Gained
ENSG00000075461	27092	CACNG4	4.03723	8.68879e-05	0.00100364	Gained
ENSG00000182103	220382	FAM181B	3.43358	8.7889e-05	0.00101437	Gained
ENSG00000180383	245937	DEFB124	7.19496	8.8808e-05	0.00102292	Gained
ENSG00000196083	3556	IL1RAP	2.12467	9.08165e-05	0.00104536	Gained
ENSG00000063180	770	CA11	3.49068	9.14597e-05	0.00105191	Gained
ENSG00000182310	147650	SPACA6	2.37627	9.15075e-05	0.00105191	Gained
ENSG00000148680	3363	HTR7	2.6736	9.18133e-05	0.00105472	Gained
ENSG00000144834	29114	TAGLN3	3.86053	9.58773e-05	0.00109629	Gained
ENSG00000186732	758	MPPED1	6.81897	9.77237e-05	0.00111667	Gained
ENSG00000130702	3911	LAMA5	3.42841	9.91621e-05	0.00113085	Gained
ENSG00000005421	5444	PON1	6.66189	0.000100934	0.00114802	Gained
ENSG00000148541	220965	FAM13C	3.20326	0.000101974	0.00115756	Gained
ENSG00000124508	10385	BTN2A2	2.00301	0.000104037	0.00117788	Gained
ENSG00000173208	225	ABCD2	5.11729	0.000105406	0.00119182	Gained
ENSG00000146090	255426	RASGEF1C	6.8445	0.000105508	0.00119218	Gained
ENSG00000175879	3234	HOXD8	2.29489	0.000106165	0.00119882	Gained
ENSG00000183785	51807	TUBA8	3.22927	0.000107162	0.0012085	Gained
ENSG00000125878	6939	TCF15	6.97453	0.000111532	0.00125138	Gained
ENSG00000203814	440689	H2BC18	2.76612	0.000111707	0.00125238	Gained
ENSG00000115718	5624	PROC	3.85456	0.000114363	0.001278	Gained
ENSG00000124743	401265	KLHL31	3.93677	0.000118782	0.00131968	Gained
ENSG00000135124	5025	P2RX4	1.95954	0.000120797	0.00134121	Gained
ENSG00000008196	7021	TFAP2B	7.09825	0.000123577	0.00136943	Gained
ENSG00000111249	23316	CUX2	6.65179	0.000124707	0.00138106	Gained
ENSG00000134253	80263	TRIM45	2.19857	0.000126193	0.00139605	Gained
ENSG00000171540	23440	OTP	7.19944	0.000126595	0.00139928	Gained
ENSG00000138271	53836	GPR87	6.76291	0.00013065	0.00143949	Gained
ENSG00000077274	827	CAPN6	6.57259	0.000133759	0.0014728	Gained
ENSG00000156395	22986	SORCS3	7.74077	0.000135998	0.00149459	Gained
ENSG00000139737	122060	SLAIN1	4.03563	0.000138397	0.00151569	Gained
ENSG00000165071	137835	TMEM71	3.22204	0.00013887	0.00151841	Gained
ENSG00000086717	5475	PPEF1	5.21442	0.000139768	0.00152726	Gained
ENSG00000198870	169436	STKLD1	3.16591	0.000143771	0.00156604	Gained
ENSG00000204950	390205	LRRC10B	5.58559	0.000144848	0.00157578	Gained
ENSG00000232593	102723508	KANTR	2.49216	0.000146014	0.00158447	Gained
ENSG00000172116	926	CD8B	6.78166	0.000150815	0.00163246	Gained
ENSG00000136574	2626	GATA4	6.37905	0.000151783	0.00164087	Gained
ENSG00000070985	29850	TRPM5	6.74842	0.000151942	0.00164157	Gained
ENSG00000126218	2159	F10	2.30684	0.000154915	0.00167054	Gained
ENSG00000123454	1621	DBH	6.94067	0.000155321	0.00167387	Gained
ENSG00000142920	113451	AZIN2	2.9031	0.000155432	0.00167402	Gained
ENSG00000165556	1045	CDX2	6.89714	0.000155784	0.00167573	Gained
ENSG00000182132	30820	KCNIP1	7.12513	0.000157293	0.00168879	Gained
ENSG00000196361	1995	ELAVL3	4.86843	0.000158147	0.00169585	Gained
ENSG00000123329	64333	ARHGAP9	3.28172	0.000161347	0.0017248	Gained
ENSG00000073464	1183	CLCN4	2.71879	0.000163117	0.00174156	Gained
ENSG00000182472	147968	CAPN12	3.01751	0.0001656	0.00176479	Gained
ENSG00000164188	202151	RANBP3L	4.68232	0.000172005	0.00182854	Gained
ENSG00000179256	440087	SMCO3	4.9665	0.000177271	0.00188103	Gained
ENSG00000004809	85413	SLC22A16	4.79563	0.000180094	0.00190631	Gained
ENSG00000130368	4142	MAS1	2.80434	0.000180095	0.00190631	Gained
ENSG00000139116	55605	KIF21A	2.51577	0.000182307	0.00192617	Gained
ENSG00000163630	132204	SYNPR	6.24169	0.000183211	0.00193455	Gained
ENSG00000181634	9966	TNFSF15	3.28756	0.000183404	0.0019354	Gained
ENSG00000150048	51267	CLEC1A	2.85277	0.000183643	0.00193673	Gained
ENSG00000062524	4058	LTK	3.42179	0.000183966	0.00193895	Gained
ENSG00000177519	56475	RPRM	6.69159	0.000184238	0.00194064	Gained
ENSG00000162490	374946	DRAXIN	2.89944	0.000185163	0.00194919	Gained
ENSG00000123689	50486	G0S2	2.81842	0.000185925	0.00195602	Gained
ENSG00000129757	1028	CDKN1C	4.11719	0.000188269	0.00197947	Gained
ENSG00000167414	94235	GNG8	4.13543	0.000189934	0.00199454	Gained
ENSG00000196834	653269	POTEI	6.83288	0.00019015	0.00199559	Gained
ENSG00000188175	253012	HEPACAM2	5.09363	0.000190508	0.00199746	Gained
ENSG00000215277	100507650	RNF212B	6.27591	0.00019056	0.00199746	Gained
ENSG00000204161	170371	TMEM273	5.28081	0.000195491	0.00204046	Gained
ENSG00000053108	23105	FSTL4	5.51237	0.000198306	0.00206734	Gained
ENSG00000067191	782	CACNB1	1.9919	0.000198427	0.00206735	Gained
ENSG00000186047	220107	DLEU7	2.7867	0.000200242	0.00208375	Gained
ENSG00000114656	57501	CFAP92	2.43566	0.000204576	0.00212373	Gained
ENSG00000106069	1124	CHN2	2.87353	0.000209882	0.00217488	Gained
ENSG00000196739	85301	COL27A1	2.36877	0.00021188	0.00219426	Gained
ENSG00000178201	57191	VN1R1	2.85059	0.000217123	0.00224183	Gained
ENSG00000196872	343990	CRACDL	4.95108	0.000218738	0.00225715	Gained
ENSG00000169836	6870	TACR3	6.61219	0.000221177	0.00228095	Gained
ENSG00000154146	4900	NRGN	3.93201	0.000222887	0.00229584	Gained
ENSG00000188269	26659	OR7A5	6.65459	0.000223921	0.00230511	Gained
ENSG00000173404	3642	INSM1	5.88194	0.000224307	0.00230633	Gained
ENSG00000278195	6753	SSTR3	6.62247	0.000229181	0.00235092	Gained
ENSG00000137252	3062	HCRTR2	6.55508	0.000229655	0.0023543	Gained
ENSG00000152932	115827	RAB3C	7.09158	0.000231361	0.00236616	Gained
ENSG00000115593	150572	SMYD1	7.17544	0.00023994	0.00244665	Gained
ENSG00000168301	200845	KCTD6	1.89596	0.00024957	0.00253286	Gained
ENSG00000118971	894	CCND2	4.31232	0.000249844	0.00253415	Gained
ENSG00000142512	89790	SIGLEC10	2.31162	0.000254594	0.00257627	Gained
ENSG00000267710	100506374	EDDM13	6.07364	0.000254789	0.00257674	Gained
ENSG00000063015	124925	SEZ6	6.7917	0.000257205	0.00259964	Gained
ENSG00000160179	9619	ABCG1	3.55372	0.000258164	0.00260628	Gained
ENSG00000116141	4139	MARK1	2.9886	0.000261269	0.00263169	Gained
ENSG00000198105	57209	ZNF248	2.20919	0.000266777	0.00268181	Gained
ENSG00000181408	2837	UTS2R	2.8476	0.000269428	0.00270258	Gained
ENSG00000178467	54681	P4HTM	2.05621	0.000272224	0.00272587	Gained
ENSG00000111981	80329	ULBP1	2.51714	0.000274435	0.00274483	Gained
ENSG00000141314	162494	RHBDL3	2.73768	0.000281424	0.00280984	Gained
ENSG00000153234	4929	NR4A2	2.69226	0.000284233	0.0028346	Gained
ENSG00000114200	590	BCHE	6.05219	0.00029126	0.00290125	Gained
ENSG00000111877	254394	MCM9	2.3549	0.000291421	0.00290125	Gained
ENSG00000179761	51268	PIPOX	3.3231	0.000293172	0.00291532	Gained
ENSG00000114654	79825	EFCC1	4.1476	0.00029444	0.00292456	Gained
ENSG00000139269	83729	INHBE	3.3885	0.000294773	0.00292586	Gained
ENSG00000104371	27121	DKK4	4.83525	0.000296715	0.00294207	Gained
ENSG00000160191	5152	PDE9A	3.50866	0.000297174	0.00294493	Gained
ENSG00000132854	163782	KANK4	3.58666	0.000298102	0.00295243	Gained
ENSG00000165905	120071	LARGE2	6.47835	0.00029849	0.00295458	Gained
ENSG00000137434	347744	C6orf52	3.19042	0.000307115	0.00303646	Gained
ENSG00000165494	51585	PCF11	2.52001	0.000313796	0.00309541	Gained
ENSG00000053524	23101	MCF2L2	2.48104	0.000318097	0.00313426	Gained
ENSG00000222014	84084	RAB6C	5.96339	0.000319278	0.0031441	Gained
ENSG00000155858	134353	LSM11	2.36081	0.000340138	0.0033286	Gained
ENSG00000186529	4051	CYP4F3	4.25982	0.000342261	0.00334368	Gained
ENSG00000161649	146894	CD300LG	2.59722	0.000343096	0.00334805	Gained
ENSG00000153558	25827	FBXL2	2.21369	0.000349314	0.00339528	Gained
ENSG00000026297	8635	RNASET2	2.55633	0.000351116	0.00340511	Gained
ENSG00000152595	56955	MEPE	5.47305	0.000359091	0.00347269	Gained
ENSG00000254598	283106	CSNK2A3	4.12611	0.000361754	0.00349649	Gained
ENSG00000167992	220001	VWCE	2.13407	0.000365711	0.00353077	Gained
ENSG00000165025	6850	SYK	3.70227	0.000371123	0.00357334	Gained
ENSG00000047648	395	ARHGAP6	2.32575	0.000383253	0.00368157	Gained
ENSG00000139044	283358	B4GALNT3	5.22091	0.000384805	0.00369237	Gained
ENSG00000081248	779	CACNA1S	6.60767	0.000386861	0.00370797	Gained
ENSG00000179456	10472	ZBTB18	1.93661	0.000387792	0.00371483	Gained
ENSG00000133937	145258	GSC	5.71352	0.000393006	0.00376269	Gained
ENSG00000131831	10742	RAI2	2.35159	0.000398358	0.0038097	Gained
ENSG00000138670	153020	RASGEF1B	4.36141	0.000399322	0.00381469	Gained
ENSG00000166704	80095	ZNF606	2.44147	0.000400021	0.00381925	Gained
ENSG00000130054	27112	NALF2	6.16571	0.0004074	0.00387896	Gained
ENSG00000158528	55607	PPP1R9A	2.56185	0.000410256	0.00389969	Gained
ENSG00000131398	3748	KCNC3	3.54626	0.000411128	0.00390583	Gained
ENSG00000107485	2625	GATA3	3.54805	0.000418783	0.00396762	Gained
ENSG00000269026			6.44518	0.000422155	0.00399131	Gained
ENSG00000121594	941	CD80	6.12193	0.000425542	0.00401621	Gained
ENSG00000145990	54438	GFOD1	2.28738	0.000428722	0.00403959	Gained
ENSG00000042781	7399	USH2A	5.5003	0.000432021	0.00406624	Gained
ENSG00000216490	10437	IFI30	2.68753	0.000438449	0.00412223	Gained
ENSG00000072954	79041	TMEM38A	2.56645	0.000453069	0.00424119	Gained
ENSG00000198216	777	CACNA1E	4.99825	0.000465454	0.00434533	Gained
ENSG00000010310	2696	GIPR	2.43514	0.000486473	0.00451953	Gained
ENSG00000186191	149954	BPIFB4	6.55225	0.000487953	0.0045284	Gained
ENSG00000261150	83481	EPPK1	3.38873	0.000489378	0.0045343	Gained
ENSG00000109771	55805	LRP2BP	3.05293	0.000492505	0.00455838	Gained
ENSG00000172748	169270	ZNF596	2.47449	0.000520194	0.00477874	Gained
ENSG00000168546	2675	GFRA2	4.16651	0.000523409	0.00479999	Gained
ENSG00000145198	90113	VWA5B2	6.05729	0.00052931	0.004847	Gained
ENSG00000153789	339145	CIBAR2	4.20276	0.000547636	0.00500418	Gained
ENSG00000136404	53346	TM6SF1	3.4747	0.000551409	0.00502534	Gained
ENSG00000112218	81491	GPR63	2.72481	0.000557243	0.00507315	Gained
ENSG00000009709	5081	PAX7	7.06802	0.000558906	0.0050856	Gained
ENSG00000155749	130540	FLACC1	2.43553	0.00056096	0.0051016	Gained
ENSG00000163497	54738	FEV	7.32148	0.000569468	0.00517624	Gained
ENSG00000183019	199675	MCEMP1	6.01707	0.000574487	0.00521912	Gained
ENSG00000256771	56242	ZNF253	1.74299	0.000582599	0.00528168	Gained
ENSG00000196862	285190	RGPD4	6.46606	0.000596054	0.00538666	Gained
ENSG00000145692	635	BHMT	2.67528	0.000601543	0.00543058	Gained
ENSG00000072182	55515	ASIC4	3.43712	0.000605012	0.00545619	Gained
ENSG00000165548	57156	TMEM63C	5.71446	0.000619276	0.00555866	Gained
ENSG00000159409	11189	CELF3	6.35399	0.000624653	0.00559818	Gained
ENSG00000107719	27143	PALD1	4.70028	0.000632637	0.0056609	Gained
ENSG00000120907	148	ADRA1A	2.64096	0.000637599	0.00569644	Gained
ENSG00000175899	2	A2M	2.50472	0.000653147	0.00581726	Gained
ENSG00000230778	100131244	ANKRD63	6.47987	0.000656711	0.00584296	Gained
ENSG00000137860	9153	SLC28A2	2.75262	0.000657728	0.00584899	Gained
ENSG00000099260	54873	PALMD	2.61213	0.000667813	0.00592117	Gained
ENSG00000144908	10840	ALDH1L1	2.65539	0.000675774	0.00596334	Gained
ENSG00000165655	84858	ZNF503	2.02604	0.000698597	0.00614588	Gained
ENSG00000144040	94097	SFXN5	1.76162	0.000701902	0.0061718	Gained
ENSG00000076716	2239	GPC4	3.02864	0.000706552	0.0062032	Gained
ENSG00000140538	4916	NTRK3	3.63694	0.000707412	0.00620759	Gained
ENSG00000084628	79570	NKAIN1	4.19493	0.000725379	0.00635231	Gained
ENSG00000175556	79836	LONRF3	2.76845	0.000725872	0.00635341	Gained
ENSG00000069482	51083	GAL	3.49201	0.000729873	0.00638134	Gained
ENSG00000127507	30817	ADGRE2	1.7658	0.000730173	0.00638134	Gained
ENSG00000075429	27091	CACNG5	2.84301	0.000745848	0.00650422	Gained
ENSG00000278558	728229	TMEM191B	2.93472	0.000755372	0.0065749	Gained
ENSG00000162892	11009	IL24	4.74226	0.000780286	0.00677125	Gained
ENSG00000204347	388419	BTBD17	6.39323	0.000785496	0.0068096	Gained
ENSG00000146147	90523	MLIP	3.06448	0.00079718	0.00690049	Gained
ENSG00000135299	22881	ANKRD6	2.50267	0.000815703	0.00702692	Gained
ENSG00000163220	6280	S100A9	9.41149	0.000815862	0.00702692	Gained
ENSG00000152254	57818	G6PC2	5.46747	0.000820408	0.00706256	Gained
ENSG00000268964	100271846	ERVV-2	4.33689	0.000823155	0.00708266	Gained
ENSG00000182601	9951	HS3ST4	3.83374	0.000833144	0.0071579	Gained
ENSG00000091181	3568	IL5RA	5.55402	0.000844035	0.00723704	Gained
ENSG00000259803	146429	SLC22A31	4.12696	0.000848852	0.00727473	Gained
ENSG00000244057	353144	LCE3C	6.41735	0.00085078	0.00728401	Gained
ENSG00000177291	219770	GJD4	4.15742	0.000858103	0.00733215	Gained
ENSG00000158764	142683	ITLN2	5.77186	0.000872582	0.00743376	Gained
ENSG00000106331	5078	PAX4	6.28407	0.000874435	0.00744587	Gained
ENSG00000125726	970	CD70	5.71403	0.000888931	0.00755438	Gained
ENSG00000140279	50506	DUOX2	4.03203	0.000892347	0.00757967	Gained
ENSG00000121742	10804	GJB6	6.21034	0.000903634	0.00766201	Gained
ENSG00000130303	684	BST2	3.41307	0.000909355	0.00770348	Gained
ENSG00000157087	491	ATP2B2	4.44164	0.000912731	0.00772239	Gained
ENSG00000116218	7827	NPHS2	6.28409	0.000936325	0.00790649	Gained
ENSG00000175928	57633	LRRN1	4.07487	0.00094289	0.00794636	Gained
ENSG00000110786	84867	PTPN5	5.77323	0.000950573	0.00800328	Gained
ENSG00000254726	92312	MEX3A	2.80015	0.000960411	0.00806642	Gained
ENSG00000165061	79698	ZMAT4	5.38727	0.000972858	0.00815904	Gained
ENSG00000164708	5224	PGAM2	4.24573	0.000976956	0.00818943	Gained
ENSG00000198794	192683	SCAMP5	1.84357	0.000981395	0.00822264	Gained
ENSG00000163155	388695	LYSMD1	1.85417	0.00100852	0.00842943	Gained
ENSG00000186642	5138	PDE2A	4.5735	0.00101873	0.00851064	Gained
ENSG00000168306	8309	ACOX2	2.37115	0.00102403	0.00854066	Gained
ENSG00000163347	9076	CLDN1	3.78787	0.00105657	0.00878444	Gained
ENSG00000184574	57121	LPAR5	4.45421	0.00106593	0.00884494	Gained
ENSG00000165895	143872	ARHGAP42	2.15858	0.00107865	0.00893328	Gained
ENSG00000188163	401565	FAM166A	3.5545	0.00108723	0.00899138	Gained
ENSG00000170965	10761	PLAC1	4.2972	0.00110496	0.00911274	Gained
ENSG00000187980	391013	PLA2G2C	3.68843	0.00111523	0.00918775	Gained
ENSG00000169224	148823	GCSAML	4.93987	0.00112215	0.00922711	Gained
ENSG00000165194	57526	PCDH19	3.30273	0.00113019	0.00928435	Gained
ENSG00000008323	55200	PLEKHG6	3.29866	0.00116188	0.00951548	Gained
ENSG00000179178	128218	TMEM125	5.38808	0.00117783	0.00963441	Gained
ENSG00000180425	54494	C11orf71	2.65628	0.00118733	0.00970288	Gained
ENSG00000144893	116931	MED12L	2.71057	0.00118972	0.00971325	Gained
ENSG00000149634	128497	SPATA25	2.48013	0.00120666	0.00984686	Gained
ENSG00000137491	11309	SLCO2B1	3.3987	0.00122036	0.00994456	Gained
ENSG00000135052	51280	GOLM1	1.86738	0.00122712	0.00999018	Gained
ENSG00000090512	26998	FETUB	5.14257	0.00124127	0.0100959	Gained
ENSG00000100427	23209	MLC1	4.4266	0.00124982	0.0101606	Gained
ENSG00000173535	8794	TNFRSF10C	2.20692	0.00125131	0.010168	Gained
ENSG00000112164	2740	GLP1R	5.08421	0.00126129	0.0102408	Gained
ENSG00000109107	230	ALDOC	2.13919	0.00126224	0.0102423	Gained
ENSG00000176273	159371	SLC35G1	1.9023	0.00127438	0.0103311	Gained
ENSG00000187783	643236	TMEM72	6.42887	0.00127526	0.0103333	Gained
ENSG00000165072	256691	MAMDC2	2.11968	0.00130971	0.0105728	Gained
ENSG00000130940	54897	CASZ1	3.37059	0.0013131	0.0105889	Gained
ENSG00000102924	869	CBLN1	3.83779	0.00131411	0.0105889	Gained
ENSG00000167378	126298	IRGQ	1.98489	0.00132281	0.0106535	Gained
ENSG00000177034	345778	MTX3	2.06047	0.00133973	0.0107798	Gained
ENSG00000188803	388336	SHISA6	6.74477	0.00135466	0.0108745	Gained
ENSG00000178343	152573	SHISA3	5.49241	0.00137429	0.0110013	Gained
ENSG00000188886	431705	ASTL	5.00984	0.00137535	0.0110047	Gained
ENSG00000205089	645121	CCNI2	5.41978	0.00137983	0.0110355	Gained
ENSG00000173253	10655	DMRT2	4.68374	0.00138193	0.0110471	Gained
ENSG00000204618	80352	RNF39	4.69835	0.00139474	0.0111431	Gained
ENSG00000138449	30061	SLC40A1	2.64637	0.00142062	0.0113092	Gained
ENSG00000156222	9154	SLC28A1	5.67269	0.00142692	0.0113541	Gained
ENSG00000171388	8862	APLN	2.38215	0.00144579	0.0114884	Gained
ENSG00000145192	197	AHSG	5.68713	0.00147018	0.0116714	Gained
ENSG00000155011	27123	DKK2	3.59979	0.00147562	0.0117061	Gained
ENSG00000186204	66002	CYP4F12	5.01982	0.00147591	0.0117061	Gained
ENSG00000106436	93408	MYL10	3.51667	0.00148823	0.0117876	Gained
ENSG00000185274	64409	GALNT17	4.36171	0.00149157	0.0118032	Gained
ENSG00000157322	348174	CLEC18A	2.62289	0.00149361	0.0118139	Gained
ENSG00000121905	3208	HPCA	3.35549	0.00150123	0.0118633	Gained
ENSG00000117009	8564	KMO	4.17602	0.00150328	0.0118695	Gained
ENSG00000163638	56999	ADAMTS9	3.42503	0.00150339	0.0118695	Gained
ENSG00000274750	8353	H3C6	1.86787	0.00151334	0.0119426	Gained
ENSG00000015520	29881	NPC1L1	3.28004	0.00151451	0.0119464	Gained
ENSG00000178342	26251	KCNG2	6.4569	0.00152183	0.0119931	Gained
ENSG00000116574	58480	RHOU	2.0138	0.00152944	0.0120475	Gained
ENSG00000149328	89944	GLB1L2	2.74884	0.0015511	0.012205	Gained
ENSG00000100197	1565	CYP2D6	2.63567	0.00155956	0.0122568	Gained
ENSG00000262484	643669	CCER2	3.65441	0.00156512	0.0122893	Gained
ENSG00000204179	26095	PTPN20	2.47791	0.00157218	0.0123392	Gained
ENSG00000144481	79054	TRPM8	3.36313	0.00157594	0.012363	Gained
ENSG00000172818	5017	OVOL1	5.85358	0.00157947	0.0123744	Gained
ENSG00000170091	51617	NSG2	5.14011	0.00157954	0.0123744	Gained
ENSG00000139508	283537	SLC46A3	2.35502	0.00162888	0.0127262	Gained
ENSG00000204866	147920	IGFL2	5.37339	0.00163694	0.0127776	Gained
ENSG00000101198	128414	NKAIN4	4.55061	0.00164113	0.0127987	Gained
ENSG00000128590	4189	DNAJB9	1.83279	0.0016598	0.0129093	Gained
ENSG00000109705	579	NKX3-2	4.689	0.00166798	0.0129612	Gained
ENSG00000125910	8698	S1PR4	5.65201	0.00172397	0.0133183	Gained
ENSG00000166343	118490	MSS51	2.85507	0.00175768	0.0135666	Gained
ENSG00000185306	115749	C12orf56	3.61081	0.0017612	0.0135755	Gained
ENSG00000105852	5446	PON3	3.15966	0.00176994	0.0136367	Gained
ENSG00000174498	9543	IGDCC3	3.85264	0.00179355	0.0138034	Gained
ENSG00000185774	80333	KCNIP4	5.65228	0.00180522	0.0138775	Gained
ENSG00000254995	100534593	STX16-NPEPL1	2.6681	0.00181627	0.0139377	Gained
ENSG00000134438	30062	RAX	5.63195	0.00182141	0.0139709	Gained
ENSG00000168273	440957	SMIM4	2.02232	0.00183004	0.0140308	Gained
ENSG00000087085	43	ACHE	3.10108	0.0018776	0.0143434	Gained
ENSG00000188763	8326	FZD9	2.31877	0.00187854	0.0143434	Gained
ENSG00000101144	655	BMP7	3.25161	0.00189115	0.0144288	Gained
ENSG00000060558	2769	GNA15	3.8879	0.00190483	0.0145203	Gained
ENSG00000134215	10451	VAV3	2.27524	0.00190736	0.0145332	Gained
ENSG00000110987	605	BCL7A	1.92236	0.00191343	0.0145602	Gained
ENSG00000133067	59352	LGR6	5.03827	0.00191867	0.0145936	Gained
ENSG00000116254	26038	CHD5	2.96491	0.00197523	0.0149973	Gained
ENSG00000184343	26576	SRPK3	2.93736	0.00199814	0.0151313	Gained
ENSG00000163814	64866	CDCP1	2.7655	0.00200159	0.0151508	Gained
ENSG00000179242	1002	CDH4	3.12121	0.00200953	0.0152042	Gained
ENSG00000109424	7350	UCP1	6.19378	0.0020251	0.0153152	Gained
ENSG00000168356	11280	SCN11A	2.23712	0.002037	0.0153917	Gained
ENSG00000204103	9935	MAFB	2.81477	0.00205611	0.015524	Gained
ENSG00000143036	126969	SLC44A3	2.57719	0.00205775	0.015524	Gained
ENSG00000183628	8214	DGCR6	2.33118	0.00205872	0.015524	Gained
ENSG00000275713	8345	H2BC9	2.43406	0.00208551	0.0157101	Gained
ENSG00000183891	130502	TTC32	2.38278	0.00209991	0.0158048	Gained
ENSG00000172292	253782	CERS6	1.75377	0.00210137	0.0158089	Gained
ENSG00000176732	375189	PFN4	2.40743	0.00210749	0.0158411	Gained
ENSG00000139219	1280	COL2A1	6.69557	0.00211416	0.0158843	Gained
ENSG00000157103	6529	SLC6A1	2.23425	0.00222746	0.0166629	Gained
ENSG00000090659	30835	CD209	3.7848	0.00226108	0.0168559	Gained
ENSG00000139985	8747	ADAM21	2.39125	0.00226866	0.0169052	Gained
ENSG00000164451	221301	CALHM4	5.97945	0.00228607	0.0170183	Gained
ENSG00000131620	55107	ANO1	4.59379	0.00228768	0.0170183	Gained
ENSG00000196990	642968	FAM163B	5.77643	0.00234086	0.017363	Gained
ENSG00000146006	26045	LRRTM2	2.6446	0.00234118	0.017363	Gained
ENSG00000139890	161253	REM2	2.6424	0.00234415	0.0173776	Gained
ENSG00000167619	284339	TMEM145	3.00864	0.00239745	0.0177193	Gained
ENSG00000172273	25988	HINFP	1.92493	0.00240997	0.0177966	Gained
ENSG00000213023	84258	SYT3	3.49484	0.00241191	0.0178033	Gained
ENSG00000115616	6549	SLC9A2	4.54172	0.00244513	0.0180177	Gained
ENSG00000141068	8844	KSR1	2.7333	0.00249677	0.018374	Gained
ENSG00000103460	27324	TOX3	5.55596	0.00249775	0.018374	Gained
ENSG00000147234	84443	FRMPD3	2.21807	0.00249924	0.0183772	Gained
ENSG00000204859	3104	ZBTB48	1.79081	0.00250453	0.0184082	Gained
ENSG00000198732	64093	SMOC1	2.59789	0.00250632	0.0184135	Gained
ENSG00000158769	50848	F11R	3.0786	0.00251207	0.0184479	Gained
ENSG00000164318	133584	EGFLAM	2.32926	0.00254514	0.0186669	Gained
ENSG00000135898	9290	GPR55	5.83553	0.00256151	0.018763	Gained
ENSG00000081479	4036	LRP2	6.10004	0.00257239	0.0188267	Gained
ENSG00000130948	3293	HSD17B3	5.41144	0.00258676	0.0189193	Gained
ENSG00000173930	353189	SLCO4C1	5.8985	0.00258938	0.0189269	Gained
ENSG00000130540	25830	SULT4A1	3.70808	0.00259534	0.0189545	Gained
ENSG00000177301	3737	KCNA2	3.97908	0.00260066	0.0189852	Gained
ENSG00000137713	5519	PPP2R1B	1.98304	0.0026186	0.0191081	Gained
ENSG00000160161	148113	CILP2	3.56066	0.00262518	0.0191399	Gained
ENSG00000033627	535	ATP6V0A1	1.70839	0.00263072	0.0191642	Gained
ENSG00000177807	3766	KCNJ10	5.07908	0.00263224	0.0191671	Gained
ENSG00000135636	8291	DYSF	3.70603	0.00263546	0.0191824	Gained
ENSG00000170324	143162	FRMPD2	4.38728	0.00265263	0.0192993	Gained
ENSG00000127249	84239	ATP13A4	3.25067	0.00265841	0.019325	Gained
ENSG00000173585	10803	CCR9	6.25638	0.00266457	0.0193616	Gained
ENSG00000106537	27075	TSPAN13	2.77248	0.00268033	0.0194598	Gained
ENSG00000171365	1184	CLCN5	1.69992	0.00270103	0.0195935	Gained
ENSG00000053918	3784	KCNQ1	4.74136	0.00272516	0.0197435	Gained
ENSG00000135773	10753	CAPN9	3.85339	0.00272628	0.0197435	Gained
ENSG00000143858	127833	SYT2	3.47155	0.00272855	0.0197516	Gained
ENSG00000250366	100507043	TUNAR	3.83228	0.00276604	0.019956	Gained
ENSG00000095739	25805	BAMBI	2.32131	0.00278782	0.0200963	Gained
ENSG00000115085	7535	ZAP70	2.95636	0.00280373	0.0201941	Gained
ENSG00000215912	100287898	TTC34	2.96386	0.00280777	0.0202148	Gained
ENSG00000182687	8811	GALR2	3.52222	0.00281226	0.0202387	Gained
ENSG00000164344	3818	KLKB1	4.01508	0.00281743	0.020259	Gained
ENSG00000132517	55065	SLC52A1	2.26046	0.00285369	0.0204941	Gained
ENSG00000152443	284309	ZNF776	2.22754	0.00287628	0.020633	Gained
ENSG00000186288	340529	PABPC1L2A	6.05332	0.00287664	0.020633	Gained
ENSG00000140839	497190	CLEC18B	2.41189	0.00289875	0.0207658	Gained
ENSG00000118946	27253	PCDH17	4.96105	0.00293229	0.0209886	Gained
ENSG00000213171	339398	LINGO4	6.55009	0.00294991	0.0210722	Gained
ENSG00000007372	5080	PAX6	3.52314	0.00299653	0.0213863	Gained
ENSG00000232237	647219	ASCL5	5.669	0.00299797	0.0213876	Gained
ENSG00000165471	4153	MBL2	5.57047	0.00301727	0.0215075	Gained
ENSG00000162624	431707	LHX8	6.29993	0.00303332	0.0215952	Gained
ENSG00000166405	79608	RIC3	2.74014	0.003045	0.0216694	Gained
ENSG00000276231	146850	PIK3R6	6.014	0.0030529	0.0217077	Gained
ENSG00000166573	2587	GALR1	2.78172	0.00308024	0.0218301	Gained
ENSG00000197893	4892	NRAP	6.18172	0.00308442	0.021845	Gained
ENSG00000113430	50805	IRX4	6.04311	0.00310928	0.0219777	Gained
ENSG00000183066	164684	WBP2NL	2.25021	0.00312542	0.0220686	Gained
ENSG00000158014	7780	SLC30A2	3.04833	0.00313634	0.0221367	Gained
ENSG00000184937	7490	WT1	3.3649	0.00314628	0.0221796	Gained
ENSG00000082556	4986	OPRK1	3.06949	0.00319152	0.0224526	Gained
ENSG00000141639	5596	MAPK4	5.48145	0.00324187	0.022779	Gained
ENSG00000117069	81849	ST6GALNAC5	3.49902	0.00324974	0.022825	Gained
ENSG00000172005	4118	MAL	5.84131	0.00326347	0.0229017	Gained
ENSG00000148704	11023	VAX1	6.25603	0.00326464	0.0229017	Gained
ENSG00000183111	389337	ARHGEF37	2.2411	0.00329328	0.023065	Gained
ENSG00000105246	10148	EBI3	3.3357	0.00343072	0.0238917	Gained
ENSG00000102195	9248	GPR50	5.95963	0.00345324	0.0240292	Gained
ENSG00000101336	3055	HCK	3.59478	0.00346725	0.0241072	Gained
ENSG00000130649	1571	CYP2E1	2.09976	0.00358068	0.0248158	Gained
ENSG00000167941	50964	SOST	5.8337	0.00363415	0.025156	Gained
ENSG00000165973	4745	NELL1	6.02273	0.00364144	0.0251862	Gained
ENSG00000165457	2350	FOLR2	5.93501	0.0036433	0.025189	Gained
ENSG00000163995	84448	ABLIM2	4.9635	0.00370995	0.0256087	Gained
ENSG00000196123	653319	KIAA0895L	1.98775	0.00376627	0.0259353	Gained
ENSG00000115956	5341	PLEK	2.82725	0.00379392	0.0261011	Gained
ENSG00000171094	238	ALK	4.35032	0.0037949	0.0261011	Gained
ENSG00000184350	116534	MRGPRE	3.88025	0.00381867	0.0262332	Gained
ENSG00000185267	441549	CDNF	2.02846	0.00383806	0.0263559	Gained
ENSG00000109956	27087	B3GAT1	4.54081	0.00386356	0.0264994	Gained
ENSG00000205678	253017	TECRL	5.83215	0.00389016	0.0266712	Gained
ENSG00000000005	64102	TNMD	6.01326	0.0038994	0.0267239	Gained
ENSG00000187634	148398	SAMD11	2.85524	0.00397151	0.0271426	Gained
ENSG00000177108	283576	ZDHHC22	4.85823	0.00400343	0.027339	Gained
ENSG00000165023	54769	DIRAS2	2.67784	0.00401369	0.0273766	Gained
ENSG00000163564	149628	PYHIN1	2.54874	0.00408869	0.0278222	Gained
ENSG00000162761	4009	LMX1A	6.44343	0.0041309	0.0280414	Gained
ENSG00000168702	53353	LRP1B	2.14636	0.00413229	0.0280414	Gained
ENSG00000153283	10225	CD96	3.86211	0.00413901	0.0280649	Gained
ENSG00000197696	4828	NMB	2.20812	0.00419089	0.028372	Gained
ENSG00000180263	55785	FGD6	2.18072	0.00419918	0.0284078	Gained
ENSG00000170162	245806	VGLL2	6.26267	0.00419946	0.0284078	Gained
ENSG00000133661	6441	SFTPD	5.34481	0.00420518	0.0284352	Gained
ENSG00000137504	58487	CREBZF	2.08494	0.00425117	0.0287237	Gained
ENSG00000154118	57338	JPH3	4.63207	0.00425811	0.0287593	Gained
ENSG00000054690	57475	PLEKHH1	2.55507	0.00426821	0.0288162	Gained
ENSG00000145794	84466	MEGF10	4.15756	0.00432966	0.029174	Gained
ENSG00000131480	314	AOC2	2.41414	0.00444932	0.0299335	Gained
ENSG00000138823	4547	MTTP	5.08727	0.00445323	0.0299481	Gained
ENSG00000126838	5858	PZP	6.61952	0.00457201	0.0306156	Gained
ENSG00000100884	9362	CPNE6	4.74212	0.0047386	0.0316084	Gained
ENSG00000081087	28962	OSTM1	1.85498	0.00476021	0.0317402	Gained
ENSG00000237515	729993	SHISA9	1.94973	0.00480978	0.0320336	Gained
ENSG00000159648	374739	TEPP	3.21935	0.00484513	0.0322068	Gained
ENSG00000182580	2049	EPHB3	1.81957	0.00485787	0.0322791	Gained
ENSG00000139364	114795	TMEM132B	2.43272	0.00487064	0.0323515	Gained
ENSG00000165985	389941	C1QL3	4.58161	0.00492439	0.0326833	Gained
ENSG00000169282	7881	KCNAB1	3.44889	0.00500236	0.0330735	Gained
ENSG00000163235	7039	TGFA	2.79318	0.00507204	0.0334957	Gained
ENSG00000152056	130340	AP1S3	2.37126	0.00514582	0.0339699	Gained
ENSG00000075891	5076	PAX2	6.57632	0.00517445	0.0341458	Gained
ENSG00000163064	2019	EN1	2.68383	0.0052154	0.0343503	Gained
ENSG00000158457	340348	TSPAN33	3.41537	0.00522116	0.034362	Gained
ENSG00000186212	345079	SOWAHB	4.05432	0.00528143	0.0347057	Gained
ENSG00000153094	10018	BCL2L11	2.81151	0.00529541	0.0347843	Gained
ENSG00000128805	58504	ARHGAP22	2.30075	0.00531507	0.0348741	Gained
ENSG00000108813	1748	DLX4	3.39872	0.00531514	0.0348741	Gained
ENSG00000119919	159296	NKX2-3	6.20524	0.00536681	0.0351328	Gained
ENSG00000124557	696	BTN1A1	4.25661	0.00540788	0.0353491	Gained
ENSG00000152578	2893	GRIA4	2.80398	0.00548355	0.0357613	Gained
ENSG00000100077	157	GRK3	2.28195	0.00561999	0.0365681	Gained
ENSG00000215612	3166	HMX1	5.92849	0.00564822	0.0367014	Gained
ENSG00000134709	51361	HOOK1	4.47161	0.00565415	0.0367073	Gained
ENSG00000163508	8320	EOMES	5.53981	0.00568838	0.0368878	Gained
ENSG00000108702	6346	CCL1	5.73943	0.00573269	0.0371333	Gained
ENSG00000026559	3755	KCNG1	1.94073	0.00574326	0.0371878	Gained
ENSG00000117148	81569	ACTL8	3.03362	0.00574629	0.0371932	Gained
ENSG00000108231	9211	LGI1	2.60174	0.00574841	0.0371932	Gained
ENSG00000157093	131375	LYZL4	5.78598	0.00576465	0.0372843	Gained
ENSG00000055957	3697	ITIH1	3.68866	0.00579311	0.0374403	Gained
ENSG00000169919	2990	GUSB	1.76884	0.00580897	0.0375146	Gained
ENSG00000099954	27443	CECR2	2.50313	0.00582489	0.0376033	Gained
ENSG00000101746	8715	NOL4	5.82428	0.00584956	0.0377485	Gained
ENSG00000100678	6547	SLC8A3	2.75453	0.00587325	0.0378589	Gained
ENSG00000148690	118924	FRA10AC1	1.80361	0.00592023	0.0380905	Gained
ENSG00000151150	288	ANK3	2.43723	0.00598542	0.0384382	Gained
ENSG00000179915	9378	NRXN1	5.75033	0.00603013	0.0386677	Gained
ENSG00000144597	85403	EAF1	1.51908	0.00605407	0.0388068	Gained
ENSG00000143318	844	CASQ1	4.27197	0.00605726	0.0388107	Gained
ENSG00000175707	126695	KDF1	4.60675	0.00611571	0.0391002	Gained
ENSG00000188687	57835	SLC4A5	2.50965	0.0061254	0.0391476	Gained
ENSG00000261594	100507050	TPBGL	4.20099	0.00616967	0.0394159	Gained
ENSG00000157423	54768	HYDIN	2.78692	0.00617962	0.0394649	Gained
ENSG00000168505	2637	GBX2	5.99261	0.00624548	0.0398265	Gained
ENSG00000162630	8707	B3GALT2	3.52788	0.00633568	0.0403718	Gained
ENSG00000196090	11122	PTPRT	4.67845	0.00636881	0.040553	Gained
ENSG00000138185	953	ENTPD1	3.25812	0.00639234	0.0406727	Gained
ENSG00000088320	28954	REM1	4.67288	0.0064589	0.0410508	Gained
ENSG00000226887	100288413	ERVMER34-1	3.28859	0.00650953	0.0413346	Gained
ENSG00000138162	10579	TACC2	1.92831	0.00652999	0.0414415	Gained
ENSG00000139515	3651	PDX1	5.8051	0.0065768	0.0417232	Gained
ENSG00000158473	912	CD1D	3.40833	0.00659322	0.0417966	Gained
ENSG00000169245	3627	CXCL10	3.82886	0.00670089	0.0424168	Gained
ENSG00000085552	57549	IGSF9	3.94172	0.00671079	0.0424483	Gained
ENSG00000260027	3217	HOXB7	3.01041	0.0067324	0.0425478	Gained
ENSG00000197142	51703	ACSL5	3.60637	0.00678215	0.0428212	Gained
ENSG00000267127			2.61973	0.00691657	0.0435423	Gained
ENSG00000249141			3.2349	0.00692517	0.0435805	Gained
ENSG00000116990	4610	MYCL	3.51494	0.00693623	0.0436342	Gained
ENSG00000184828	201501	ZBTB7C	3.86132	0.00698771	0.0439177	Gained
ENSG00000179869	154664	ABCA13	3.19279	0.0070414	0.0442151	Gained
ENSG00000229183	643847	PGA4	3.61152	0.0070458	0.0442267	Gained
ENSG00000102057	3750	KCND1	1.88971	0.0071366	0.0447153	Gained
ENSG00000188782	378807	CATSPER4	5.93451	0.00714889	0.0447511	Gained
ENSG00000166866	4640	MYO1A	4.0589	0.00727812	0.0454863	Gained
ENSG00000152292	284948	SH2D6	2.9581	0.00729335	0.0455484	Gained
ENSG00000115548	55818	KDM3A	1.89435	0.00736065	0.0459023	Gained
ENSG00000137731	486	FXYD2	5.38474	0.00739343	0.04609	Gained
ENSG00000100003	23541	SEC14L2	2.35195	0.00745153	0.0464019	Gained
ENSG00000131096	5697	PYY	3.17097	0.00754822	0.0469658	Gained
ENSG00000198400	4914	NTRK1	3.5225	0.007573	0.0470055	Gained
ENSG00000198879	57713	SFMBT2	1.99387	0.0077772	0.0481689	Gained
ENSG00000072682	8974	P4HA2	1.72643	0.00778796	0.0482182	Gained
ENSG00000118137	335	APOA1	3.43238	0.00779608	0.0482512	Gained
ENSG00000162367	6886	TAL1	6.72363	0.00788656	0.0487587	Gained
ENSG00000118271	7276	TTR	5.30846	0.00789851	0.0487975	Gained
ENSG00000072041	55117	SLC6A15	2.58349	0.0079447	0.0490359	Gained
ENSG00000162946	27185	DISC1	1.82015	0.00799624	0.049288	Gained
ENSG00000196542	165679	SPTSSB	3.73805	0.00799791	0.049288	Gained
ENSG00000284337	100271835	LIMS3-LOC440895	2.71031	0.00808688	0.0498007	Gained
ENSG00000105467	23546	SYNGR4	4.62394	0.00811214	0.0499101	Gained
ENSG00000104921	2208	FCER2	5.45275	0.00811427	0.0499101	Gained
ENSG00000179913	10331	B3GNT3	3.64977	0.00812626	0.0499541	Gained
ENSG00000144644	339896	GADL1	2.02872	0.00813166	0.0499694	Gained

## Sheet: DIFF RNA-seq-LOST
ensembl_id	entrez_id	symbol	log2FoldChange	pvalue	padj	type
ENSG00000136153	4008	LMO7	-4.54633	1.84711e-49	9.36755e-47	Lost
ENSG00000107984	22943	DKK1	-7.00631	3.31712e-48	1.50519e-45	Lost
ENSG00000142871	3491	CCN1	-5.36028	2.4593e-41	8.65422e-39	Lost
ENSG00000135046	301	ANXA1	-6.45828	6.66132e-39	2.08839e-36	Lost
ENSG00000197646	80380	PDCD1LG2	-5.78418	8.95722e-39	2.75803e-36	Lost
ENSG00000231924	5669	PSG1	-6.98201	3.15592e-34	7.66443e-32	Lost
ENSG00000204941	5673	PSG5	-6.35864	1.47539e-32	3.34739e-30	Lost
ENSG00000130164	3949	LDLR	-5.31959	2.8069e-31	6.04991e-29	Lost
ENSG00000005249	5577	PRKAR2B	-4.75598	1.1908e-30	2.53494e-28	Lost
ENSG00000197632	5055	SERPINB2	-8.55144	1.57927e-30	3.3209e-28	Lost
ENSG00000189001	374897	SBSN	-6.6354	6.49831e-30	1.30291e-27	Lost
ENSG00000053747	3909	LAMA3	-4.53431	4.50961e-25	7.00533e-23	Lost
ENSG00000105974	857	CAV1	-5.32029	1.58974e-24	2.38364e-22	Lost
ENSG00000166396	8710	SERPINB7	-8.01344	3.7407e-23	5.07882e-21	Lost
ENSG00000106366	5054	SERPINE1	-5.05032	2.0818e-22	2.659e-20	Lost
ENSG00000142279	126374	WTIP	-5.00101	4.59567e-21	5.62008e-19	Lost
ENSG00000078098	2191	FAP	-3.95577	1.73328e-20	2.06117e-18	Lost
ENSG00000134531	2012	EMP1	-4.2673	2.9766e-20	3.49154e-18	Lost
ENSG00000198467	7169	TPM2	-3.28386	4.58137e-20	5.30178e-18	Lost
ENSG00000166923	26585	GREM1	-4.83956	5.28037e-20	6.06996e-18	Lost
ENSG00000006327	51330	TNFRSF12A	-5.07072	4.77717e-19	5.08473e-17	Lost
ENSG00000213465	402	ARL2	-3.66952	1.29928e-18	1.32565e-16	Lost
ENSG00000147164	29934	SNX12	-2.73118	1.49232e-18	1.51365e-16	Lost
ENSG00000162591	1953	MEGF6	-5.42538	1.67305e-18	1.68704e-16	Lost
ENSG00000150630	7424	VEGFC	-2.81404	2.08329e-18	2.07642e-16	Lost
ENSG00000235162	387882	C12orf75	-5.20074	2.38158e-18	2.36009e-16	Lost
ENSG00000164761	4982	TNFRSF11B	-5.17096	5.3214e-18	5.18401e-16	Lost
ENSG00000160886	54742	LY6K	-5.89478	6.69395e-18	6.44826e-16	Lost
ENSG00000146648	1956	EGFR	-4.30315	7.48103e-18	7.16641e-16	Lost
ENSG00000143321	3068	HDGF	-3.07137	1.26791e-17	1.18251e-15	Lost
ENSG00000166347	1528	CYB5A	-4.28757	1.26872e-17	1.18251e-15	Lost
ENSG00000134668	90853	SPOCD1	-4.76108	1.32779e-17	1.23091e-15	Lost
ENSG00000149591	6876	TAGLN	-5.92924	1.52761e-17	1.40859e-15	Lost
ENSG00000177469	284119	CAVIN1	-4.0285	2.71556e-17	2.43877e-15	Lost
ENSG00000102977	65057	ACD	-3.64099	4.19831e-17	3.6747e-15	Lost
ENSG00000164754	5885	RAD21	-3.29208	5.65756e-17	4.92694e-15	Lost
ENSG00000171428	9	NAT1	-4.62336	8.62582e-17	7.43675e-15	Lost
ENSG00000006534	221	ALDH3B1	-4.07238	1.06543e-16	9.04983e-15	Lost
ENSG00000186480	3638	INSIG1	-3.77479	1.68375e-16	1.40256e-14	Lost
ENSG00000253276	168455	CCDC71L	-3.62935	1.83183e-16	1.50411e-14	Lost
ENSG00000197879	4641	MYO1C	-3.575	5.03906e-16	4.02261e-14	Lost
ENSG00000123496	3598	IL13RA2	-6.76099	6.61459e-16	5.2319e-14	Lost
ENSG00000139926	122786	FRMD6	-2.95227	7.47277e-16	5.88369e-14	Lost
ENSG00000198910	3897	L1CAM	-4.00851	7.60681e-16	5.96201e-14	Lost
ENSG00000138685	2247	FGF2	-3.45936	1.06471e-15	8.30713e-14	Lost
ENSG00000159200	1827	RCAN1	-3.01753	1.38541e-15	1.07297e-13	Lost
ENSG00000198431	7296	TXNRD1	-3.25685	1.38766e-15	1.07297e-13	Lost
ENSG00000065534	4638	MYLK	-3.63817	1.43582e-15	1.10035e-13	Lost
ENSG00000133935	11161	ERG28	-2.8258	1.61319e-15	1.22001e-13	Lost
ENSG00000244509	27350	APOBEC3C	-2.55179	4.07753e-15	3.00465e-13	Lost
ENSG00000133107	7223	TRPC4	-2.7798	4.21051e-15	3.08944e-13	Lost
ENSG00000198934	57692	MAGEE1	-3.84312	6.86338e-15	4.95169e-13	Lost
ENSG00000162520	81493	SYNC	-2.73013	7.01638e-15	5.04098e-13	Lost
ENSG00000174547	65003	MRPL11	-2.9096	7.2302e-15	5.17304e-13	Lost
ENSG00000275832	57636	ARHGAP23	-3.58346	8.33455e-15	5.93854e-13	Lost
ENSG00000221852	83895	KRTAP1-5	-9.42111	9.78527e-15	6.91506e-13	Lost
ENSG00000117226	2635	GBP3	-3.5131	1.31224e-14	9.08711e-13	Lost
ENSG00000109475	6164	RPL34	-3.56744	1.5323e-14	1.05265e-12	Lost
ENSG00000127564	9088	PKMYT1	-7.35619	2.48997e-14	1.68371e-12	Lost
ENSG00000154734	9510	ADAMTS1	-4.09741	2.846e-14	1.89473e-12	Lost
ENSG00000137309	3159	HMGA1	-5.36831	3.59033e-14	2.3629e-12	Lost
ENSG00000115641	2274	FHL2	-2.46094	3.96828e-14	2.58208e-12	Lost
ENSG00000131737	3885	KRT34	-11.3141	5.89834e-14	3.78086e-12	Lost
ENSG00000164985	11168	PSIP1	-2.54509	8.2731e-14	5.26395e-12	Lost
ENSG00000104728	9639	ARHGEF10	-3.27285	9.09569e-14	5.72762e-12	Lost
ENSG00000170545	57228	SMAGP	-4.62695	1.09394e-13	6.8592e-12	Lost
ENSG00000137962	9411	ARHGAP29	-2.80698	1.18574e-13	7.40784e-12	Lost
ENSG00000104611	63898	SH2D4A	-3.19183	1.28754e-13	7.95737e-12	Lost
ENSG00000075142	6717	SRI	-2.49732	1.45772e-13	8.94498e-12	Lost
ENSG00000039560	26064	RAI14	-2.95597	1.56386e-13	9.49493e-12	Lost
ENSG00000164294	493869	GPX8	-2.74553	1.65898e-13	1.00371e-11	Lost
ENSG00000288725			-11.4042	1.8307e-13	1.09516e-11	Lost
ENSG00000140092	10516	FBLN5	-3.57505	1.9225e-13	1.13916e-11	Lost
ENSG00000151725	79682	CENPU	-6.69652	1.93575e-13	1.14308e-11	Lost
ENSG00000136247	55146	ZDHHC4	-2.59774	2.25383e-13	1.32186e-11	Lost
ENSG00000276043	29128	UHRF1	-5.59074	2.57287e-13	1.48872e-11	Lost
ENSG00000221887	284293	HMSD	-7.14779	3.76453e-13	2.1423e-11	Lost
ENSG00000150938	51232	CRIM1	-3.46625	3.90168e-13	2.21305e-11	Lost
ENSG00000214063	7106	TSPAN4	-2.63483	3.99196e-13	2.25683e-11	Lost
ENSG00000017797	10928	RALBP1	-2.12687	4.12527e-13	2.32457e-11	Lost
ENSG00000139168	85437	ZCRB1	-2.49918	4.97687e-13	2.7714e-11	Lost
ENSG00000169507	151258	SLC38A11	-3.5743	5.62242e-13	3.10729e-11	Lost
ENSG00000077713	203427	SLC25A43	-3.25854	1.17282e-12	6.2804e-11	Lost
ENSG00000121152	23397	NCAPH	-7.54796	1.21547e-12	6.46862e-11	Lost
ENSG00000125868	11034	DSTN	-2.43239	1.40009e-12	7.42825e-11	Lost
ENSG00000167513	81620	CDT1	-5.70063	1.62563e-12	8.54642e-11	Lost
ENSG00000213533	375346	STIMATE	-3.56578	1.85176e-12	9.70515e-11	Lost
ENSG00000179820	91663	MYADM	-3.39272	2.18172e-12	1.13312e-10	Lost
ENSG00000164647	26872	STEAP1	-4.40658	3.99997e-12	2.06502e-10	Lost
ENSG00000126787	9787	DLGAP5	-6.96383	4.176e-12	2.14946e-10	Lost
ENSG00000167900	7083	TK1	-7.45055	4.91661e-12	2.5082e-10	Lost
ENSG00000099377	80270	HSD3B7	-3.94885	5.01366e-12	2.54266e-10	Lost
ENSG00000105137	85360	SYDE1	-3.39152	5.39373e-12	2.72739e-10	Lost
ENSG00000024422	30846	EHD2	-3.23156	5.64056e-12	2.84386e-10	Lost
ENSG00000103145	54985	HCFC1R1	-4.28317	6.63705e-12	3.32682e-10	Lost
ENSG00000170955	112464	CAVIN3	-4.85823	7.33016e-12	3.60097e-10	Lost
ENSG00000024526	55635	DEPDC1	-7.75159	7.50979e-12	3.67873e-10	Lost
ENSG00000164649	55536	CDCA7L	-2.93657	7.53733e-12	3.68176e-10	Lost
ENSG00000196154	6275	S100A4	-5.4575	7.88623e-12	3.84131e-10	Lost
ENSG00000116649	6723	SRM	-3.58126	9.11837e-12	4.40415e-10	Lost
ENSG00000105011	55723	ASF1B	-6.65882	9.74389e-12	4.69313e-10	Lost
ENSG00000175592	8061	FOSL1	-3.80947	1.00609e-11	4.81214e-10	Lost
ENSG00000155816	56776	FMN2	-3.41162	1.00747e-11	4.81214e-10	Lost
ENSG00000067064	3422	IDI1	-2.74073	1.01173e-11	4.81914e-10	Lost
ENSG00000179750	9582	APOBEC3B	-6.69371	1.03375e-11	4.89694e-10	Lost
ENSG00000144583	57574	MARCHF4	-4.58736	1.03672e-11	4.89758e-10	Lost
ENSG00000011426	54443	ANLN	-6.79535	1.06352e-11	5.01044e-10	Lost
ENSG00000109805	64151	NCAPG	-6.77909	1.15417e-11	5.4227e-10	Lost
ENSG00000119326	8727	CTNNAL1	-2.57827	1.15946e-11	5.43278e-10	Lost
ENSG00000129515	58533	SNX6	-2.19617	1.36165e-11	6.36288e-10	Lost
ENSG00000096092	28978	TMEM14A	-2.81702	1.45239e-11	6.76854e-10	Lost
ENSG00000186871	54821	ERCC6L	-7.19645	1.52677e-11	7.09597e-10	Lost
ENSG00000162302	8986	RPS6KA4	-3.01607	1.80754e-11	8.24533e-10	Lost
ENSG00000171848	6241	RRM2	-6.56775	1.92734e-11	8.74557e-10	Lost
ENSG00000020577	23034	SAMD4A	-2.95282	2.03821e-11	9.22436e-10	Lost
ENSG00000148773	4288	MKI67	-7.52403	2.12379e-11	9.5865e-10	Lost
ENSG00000031691	55166	CENPQ	-4.91883	2.52537e-11	1.12811e-09	Lost
ENSG00000125977	8894	EIF2S2	-2.62629	2.71368e-11	1.19979e-09	Lost
ENSG00000100479	5427	POLE2	-5.5564	2.91137e-11	1.28391e-09	Lost
ENSG00000130147	23677	SH3BP4	-2.77135	3.17156e-11	1.388e-09	Lost
ENSG00000138180	55165	CEP55	-6.38444	3.28386e-11	1.42989e-09	Lost
ENSG00000182963	10052	GJC1	-3.68409	3.32455e-11	1.44396e-09	Lost
ENSG00000138778	1062	CENPE	-6.40668	3.74902e-11	1.61611e-09	Lost
ENSG00000171241	79801	SHCBP1	-6.6797	4.63728e-11	1.98413e-09	Lost
ENSG00000157456	9133	CCNB2	-6.68144	4.92724e-11	2.10298e-09	Lost
ENSG00000026025	7431	VIM	-2.98962	5.43535e-11	2.31412e-09	Lost
ENSG00000011422	5329	PLAUR	-3.29607	5.94494e-11	2.50832e-09	Lost
ENSG00000066279	259266	ASPM	-7.20738	6.07814e-11	2.55623e-09	Lost
ENSG00000068489	55771	PRR11	-5.7735	6.68785e-11	2.80258e-09	Lost
ENSG00000100526	1033	CDKN3	-6.49084	6.69641e-11	2.80258e-09	Lost
ENSG00000122870	80114	BICC1	-3.77285	6.94482e-11	2.89951e-09	Lost
ENSG00000143476	51514	DTL	-6.11119	7.07612e-11	2.93302e-09	Lost
ENSG00000106546	196	AHR	-3.43227	7.36372e-11	3.04491e-09	Lost
ENSG00000113083	4015	LOX	-4.57208	7.95342e-11	3.2421e-09	Lost
ENSG00000197747	6281	S100A10	-2.78891	8.01657e-11	3.26013e-09	Lost
ENSG00000111913	9750	RIPOR2	-3.55961	8.36171e-11	3.38453e-09	Lost
ENSG00000198363	444	ASPH	-2.21893	9.57202e-11	3.82061e-09	Lost
ENSG00000129493	25938	HEATR5A	-2.06948	1.10511e-10	4.35762e-09	Lost
ENSG00000111206	2305	FOXM1	-5.98484	1.10943e-10	4.35762e-09	Lost
ENSG00000178202	143888	POGLUT3	-2.43792	1.16227e-10	4.55477e-09	Lost
ENSG00000112297	202	CRYBG1	-3.70486	1.28245e-10	4.96927e-09	Lost
ENSG00000122420	5737	PTGFR	-4.25177	1.29889e-10	5.02169e-09	Lost
ENSG00000124882	2069	EREG	-3.45771	1.38545e-10	5.3068e-09	Lost
ENSG00000241343	6173	RPL36A	-2.92455	1.38802e-10	5.3068e-09	Lost
ENSG00000189320	389558	FAM180A	-3.88247	1.46647e-10	5.59433e-09	Lost
ENSG00000137801	7057	THBS1	-5.01653	1.73042e-10	6.51476e-09	Lost
ENSG00000168140	114990	VASN	-3.79557	1.8708e-10	6.99222e-09	Lost
ENSG00000132170	5468	PPARG	-3.05356	2.03552e-10	7.58068e-09	Lost
ENSG00000077420	54518	APBB1IP	-2.47946	2.26326e-10	8.39255e-09	Lost
ENSG00000146670	113130	CDCA5	-6.21725	2.38743e-10	8.79625e-09	Lost
ENSG00000110092	595	CCND1	-3.08091	2.56786e-10	9.40077e-09	Lost
ENSG00000184743	25923	ATL3	-2.55448	2.85365e-10	1.04029e-08	Lost
ENSG00000137310	6941	TCF19	-5.95991	2.87918e-10	1.04738e-08	Lost
ENSG00000248871	407977	TNFSF12-TNFSF13	-9.12197	2.92446e-10	1.06161e-08	Lost
ENSG00000166801	63901	FAM111A	-2.96335	3.10327e-10	1.12415e-08	Lost
ENSG00000169297	190	NR0B1	-3.67782	3.24741e-10	1.17145e-08	Lost
ENSG00000156970	701	BUB1B	-6.58172	3.291e-10	1.18454e-08	Lost
ENSG00000109814	7358	UGDH	-3.00071	3.29745e-10	1.18454e-08	Lost
ENSG00000170312	983	CDK1	-6.67157	3.55362e-10	1.26864e-08	Lost
ENSG00000239697	8742	TNFSF12	-4.76507	3.63486e-10	1.29496e-08	Lost
ENSG00000146143	5558	PRIM2	-3.24776	4.00283e-10	1.41727e-08	Lost
ENSG00000075213	10371	SEMA3A	-2.70133	4.08247e-10	1.4425e-08	Lost
ENSG00000164484	114801	TMEM200A	-2.69058	4.1251e-10	1.45458e-08	Lost
ENSG00000137807	9493	KIF23	-5.74939	4.22356e-10	1.48626e-08	Lost
ENSG00000165480	221150	SKA3	-7.49728	4.40282e-10	1.54619e-08	Lost
ENSG00000118193	9928	KIF14	-6.17538	4.57734e-10	1.60421e-08	Lost
ENSG00000101412	1869	E2F1	-5.10511	4.83204e-10	1.68662e-08	Lost
ENSG00000167601	558	AXL	-4.0852	5.10694e-10	1.77538e-08	Lost
ENSG00000138119	26509	MYOF	-2.63122	5.41822e-10	1.87227e-08	Lost
ENSG00000163191	6282	S100A11	-2.3374	5.94037e-10	2.0486e-08	Lost
ENSG00000090889	24137	KIF4A	-6.91731	6.58795e-10	2.25837e-08	Lost
ENSG00000137818	6176	RPLP1	-3.4382	7.50795e-10	2.55344e-08	Lost
ENSG00000089685	332	BIRC5	-6.04854	7.85708e-10	2.66692e-08	Lost
ENSG00000109743	683	BST1	-3.52127	8.23753e-10	2.78509e-08	Lost
ENSG00000116191	55103	RALGPS2	-2.77868	8.35884e-10	2.82058e-08	Lost
ENSG00000065150	3843	IPO5	-2.46163	8.61962e-10	2.90289e-08	Lost
ENSG00000172260	257194	NEGR1	-3.5699	9.08885e-10	3.04901e-08	Lost
ENSG00000080839	5933	RBL1	-3.91048	9.76809e-10	3.26417e-08	Lost
ENSG00000075624	60	ACTB	-2.73497	1.01137e-09	3.37314e-08	Lost
ENSG00000029153	56938	ARNTL2	-4.8351	1.02078e-09	3.39792e-08	Lost
ENSG00000228594	643988	FNDC10	-5.16786	1.06405e-09	3.53516e-08	Lost
ENSG00000055813	114800	CCDC85A	-3.49958	1.08519e-09	3.59844e-08	Lost
ENSG00000165410	1073	CFL2	-2.61471	1.17167e-09	3.86292e-08	Lost
ENSG00000052802	6307	MSMO1	-2.94257	1.203e-09	3.94359e-08	Lost
ENSG00000103187	23406	COTL1	-3.58744	1.21625e-09	3.97948e-08	Lost
ENSG00000169314	150248	C22orf15	-5.30487	1.27027e-09	4.14834e-08	Lost
ENSG00000171345	3880	KRT19	-6.23516	1.36526e-09	4.43867e-08	Lost
ENSG00000147400	1069	CETN2	-2.7764	1.38795e-09	4.49857e-08	Lost
ENSG00000206560	23243	ANKRD28	-2.55256	1.41122e-09	4.56543e-08	Lost
ENSG00000013297	5010	CLDN11	-5.2249	1.4271e-09	4.60814e-08	Lost
ENSG00000103888	57214	CEMIP	-5.71084	1.53909e-09	4.96047e-08	Lost
ENSG00000185567	113146	AHNAK2	-3.57358	1.61075e-09	5.17209e-08	Lost
ENSG00000166851	5347	PLK1	-6.00402	1.62429e-09	5.19623e-08	Lost
ENSG00000166012	79101	TAF1D	-2.13169	1.64824e-09	5.26309e-08	Lost
ENSG00000168078	55872	PBK	-6.72112	1.77813e-09	5.66732e-08	Lost
ENSG00000139514	6541	SLC7A1	-3.43609	1.90485e-09	6.04527e-08	Lost
ENSG00000151491	2059	EPS8	-2.72889	1.90722e-09	6.04527e-08	Lost
ENSG00000150051	283078	MKX	-3.69892	1.95832e-09	6.17319e-08	Lost
ENSG00000114019	51421	AMOTL2	-4.34809	1.96794e-09	6.19219e-08	Lost
ENSG00000115963	390	RND3	-2.70875	2.06782e-09	6.47259e-08	Lost
ENSG00000115163	1058	CENPA	-6.62306	2.06832e-09	6.47259e-08	Lost
ENSG00000180340	2535	FZD2	-2.91398	2.1632e-09	6.75726e-08	Lost
ENSG00000174516	246330	PELI3	-2.77159	2.23153e-09	6.93303e-08	Lost
ENSG00000205208	201725	C4orf46	-2.35971	2.39831e-09	7.43777e-08	Lost
ENSG00000181072	1129	CHRM2	-5.15278	2.72166e-09	8.39527e-08	Lost
ENSG00000111247	10635	RAD51AP1	-6.80377	2.75334e-09	8.47322e-08	Lost
ENSG00000115414	2335	FN1	-4.38247	3.05221e-09	9.33397e-08	Lost
ENSG00000134294	54407	SLC38A2	-2.97693	3.05304e-09	9.33397e-08	Lost
ENSG00000242498	348110	ARPIN	-2.78611	3.19454e-09	9.7493e-08	Lost
ENSG00000129195	54478	PIMREG	-6.15778	3.31606e-09	1.00844e-07	Lost
ENSG00000136938	10541	ANP32B	-2.28486	3.40747e-09	1.03442e-07	Lost
ENSG00000102554	688	KLF5	-2.42953	3.41776e-09	1.03572e-07	Lost
ENSG00000136982	79075	DSCC1	-5.11389	3.75591e-09	1.12896e-07	Lost
ENSG00000162073	124222	PAQR4	-5.0935	3.7582e-09	1.12896e-07	Lost
ENSG00000104889	10535	RNASEH2A	-5.12295	3.77583e-09	1.13032e-07	Lost
ENSG00000111450	2054	STX2	-2.30945	3.79213e-09	1.13324e-07	Lost
ENSG00000101132	5203	PFDN4	-2.09895	3.82436e-09	1.13892e-07	Lost
ENSG00000119522	57706	DENND1A	-2.856	4.20677e-09	1.24849e-07	Lost
ENSG00000248710	100174949	TRIM59-IFT80	-3.6532	4.24394e-09	1.25736e-07	Lost
ENSG00000112984	10112	KIF20A	-6.50238	4.29466e-09	1.2702e-07	Lost
ENSG00000169679	699	BUB1	-6.60213	4.63526e-09	1.36392e-07	Lost
ENSG00000076067	5939	RBMS2	-2.77931	4.84113e-09	1.41724e-07	Lost
ENSG00000135486	3178	HNRNPA1	-2.15996	4.85113e-09	1.41776e-07	Lost
ENSG00000181588	399664	MEX3D	-2.69236	4.91427e-09	1.43137e-07	Lost
ENSG00000163808	56992	KIF15	-5.93621	6.00322e-09	1.7339e-07	Lost
ENSG00000167670	10036	CHAF1A	-4.99383	6.08892e-09	1.75571e-07	Lost
ENSG00000189057	374393	FAM111B	-5.08698	6.38505e-09	1.83802e-07	Lost
ENSG00000123416	10376	TUBA1B	-4.46929	6.66193e-09	1.91453e-07	Lost
ENSG00000146918	54892	NCAPG2	-4.83225	6.68113e-09	1.91685e-07	Lost
ENSG00000183856	128239	IQGAP3	-7.02412	6.7019e-09	1.91962e-07	Lost
ENSG00000198056	5557	PRIM1	-4.43058	6.91169e-09	1.97315e-07	Lost
ENSG00000183077	125061	AFMID	-2.34955	7.36838e-09	2.09658e-07	Lost
ENSG00000164023	166929	SGMS2	-2.42998	7.88446e-09	2.23238e-07	Lost
ENSG00000143570	27173	SLC39A1	-2.57178	8.21911e-09	2.32331e-07	Lost
ENSG00000198909	4215	MAP3K3	-2.28373	8.71101e-09	2.44632e-07	Lost
ENSG00000178999	9212	AURKB	-6.37942	8.98234e-09	2.51841e-07	Lost
ENSG00000153044	64946	CENPH	-5.22869	9.32184e-09	2.60513e-07	Lost
ENSG00000109674	55247	NEIL3	-5.74838	1.04909e-08	2.91392e-07	Lost
ENSG00000136999	4856	CCN3	-3.75599	1.06148e-08	2.94262e-07	Lost
ENSG00000241852	541565	C8orf58	-2.37996	1.0691e-08	2.95745e-07	Lost
ENSG00000162734	8682	PEA15	-3.02238	1.08876e-08	3.00376e-07	Lost
ENSG00000160789	4000	LMNA	-2.82521	1.12152e-08	3.0892e-07	Lost
ENSG00000072571	3161	HMMR	-6.38378	1.12641e-08	3.09771e-07	Lost
ENSG00000105559	57664	PLEKHA4	-3.67111	1.21731e-08	3.33176e-07	Lost
ENSG00000164543	9263	STK17A	-2.26984	1.22224e-08	3.33995e-07	Lost
ENSG00000111199	59341	TRPV4	-3.98333	1.24455e-08	3.39016e-07	Lost
ENSG00000164283	11082	ESM1	-5.4091	1.29113e-08	3.50599e-07	Lost
ENSG00000184363	11187	PKP3	-4.59109	1.33415e-08	3.61709e-07	Lost
ENSG00000071539	9319	TRIP13	-5.38548	1.38284e-08	3.73734e-07	Lost
ENSG00000154978	81552	VOPP1	-2.0763	1.38776e-08	3.74478e-07	Lost
ENSG00000163584	200916	RPL22L1	-2.99979	1.4328e-08	3.85424e-07	Lost
ENSG00000026508	960	CD44	-2.66434	1.51642e-08	4.04762e-07	Lost
ENSG00000172123	55106	SLFN12	-2.95949	1.59694e-08	4.25596e-07	Lost
ENSG00000203760	387103	CENPW	-4.42658	1.61346e-08	4.29334e-07	Lost
ENSG00000111665	83461	CDCA3	-5.8288	1.71335e-08	4.54511e-07	Lost
ENSG00000243678	4831	NME2	-2.91861	1.74022e-08	4.60224e-07	Lost
ENSG00000197256	25959	KANK2	-3.04468	1.77121e-08	4.67701e-07	Lost
ENSG00000120437	39	ACAT2	-3.67427	1.81433e-08	4.77522e-07	Lost
ENSG00000140199	9990	SLC12A6	-2.69229	1.81948e-08	4.77522e-07	Lost
ENSG00000154229	5578	PRKCA	-2.63458	1.8549e-08	4.85342e-07	Lost
ENSG00000135919	5270	SERPINE2	-4.12959	2.00408e-08	5.21212e-07	Lost
ENSG00000124212	5740	PTGIS	-6.19727	2.09911e-08	5.43469e-07	Lost
ENSG00000162909	824	CAPN2	-3.09549	2.16871e-08	5.60647e-07	Lost
ENSG00000181019	1728	NQO1	-3.74504	2.29294e-08	5.91874e-07	Lost
ENSG00000171246	4884	NPTX1	-4.84678	2.33234e-08	6.01055e-07	Lost
ENSG00000174306	23051	ZHX3	-2.49826	2.46245e-08	6.30907e-07	Lost
ENSG00000178035	3615	IMPDH2	-2.38687	2.50793e-08	6.41606e-07	Lost
ENSG00000186185	146909	KIF18B	-5.40338	2.55782e-08	6.53401e-07	Lost
ENSG00000176697	627	BDNF	-3.81015	2.60949e-08	6.65613e-07	Lost
ENSG00000139354	283431	GAS2L3	-4.01597	2.64774e-08	6.74373e-07	Lost
ENSG00000118523	1490	CCN2	-3.61688	2.68293e-08	6.82327e-07	Lost
ENSG00000137812	57082	KNL1	-5.82536	2.88422e-08	7.31362e-07	Lost
ENSG00000152804	3087	HHEX	-5.24749	2.90432e-08	7.35378e-07	Lost
ENSG00000165092	216	ALDH1A1	-6.69533	3.41418e-08	8.55679e-07	Lost
ENSG00000002330	572	BAD	-2.82535	3.43962e-08	8.60803e-07	Lost
ENSG00000164442	10370	CITED2	-3.23276	3.53162e-08	8.82547e-07	Lost
ENSG00000111261	54682	MANSC1	-3.38759	3.6066e-08	8.9998e-07	Lost
ENSG00000117724	1063	CENPF	-5.84709	3.67583e-08	9.15929e-07	Lost
ENSG00000171940	7764	ZNF217	-2.29617	3.69009e-08	9.18156e-07	Lost
ENSG00000122643	51251	NT5C3A	-2.2543	3.85329e-08	9.57381e-07	Lost
ENSG00000136122	79866	BORA	-5.12473	3.89007e-08	9.6513e-07	Lost
ENSG00000131981	3958	LGALS3	-1.91696	4.01916e-08	9.95723e-07	Lost
ENSG00000100097	3956	LGALS1	-2.89698	4.04806e-08	1.00007e-06	Lost
ENSG00000148671	10974	ADIRF	-3.75531	4.0483e-08	1.00007e-06	Lost
ENSG00000111799	1303	COL12A1	-4.85408	4.21181e-08	1.03897e-06	Lost
ENSG00000179300	203430	RTL3	-8.87746	4.26693e-08	1.05107e-06	Lost
ENSG00000167552	7846	TUBA1A	-3.00374	4.67366e-08	1.14471e-06	Lost
ENSG00000151012	23657	SLC7A11	-2.80069	4.83298e-08	1.17871e-06	Lost
ENSG00000169607	150468	CKAP2L	-6.65477	4.88972e-08	1.19087e-06	Lost
ENSG00000168497	8436	CAVIN2	-3.05211	4.91709e-08	1.19584e-06	Lost
ENSG00000143228	83540	NUF2	-5.84216	4.94854e-08	1.2018e-06	Lost
ENSG00000135451	10024	TROAP	-5.75762	5.08148e-08	1.23062e-06	Lost
ENSG00000169692	10555	AGPAT2	-3.94713	5.174e-08	1.24951e-06	Lost
ENSG00000182197	2131	EXT1	-2.86538	5.40339e-08	1.30126e-06	Lost
ENSG00000135914	3357	HTR2B	-5.88954	5.60976e-08	1.34908e-06	Lost
ENSG00000112118	4172	MCM3	-3.91143	5.6831e-08	1.36292e-06	Lost
ENSG00000022267	2273	FHL1	-4.28535	5.74296e-08	1.37536e-06	Lost
ENSG00000150457	26524	LATS2	-2.94454	5.86149e-08	1.40041e-06	Lost
ENSG00000142945	11004	KIF2C	-6.16541	6.41832e-08	1.5265e-06	Lost
ENSG00000120913	64236	PDLIM2	-3.30936	6.57094e-08	1.5585e-06	Lost
ENSG00000182957	221178	SPATA13	-2.26633	6.80334e-08	1.60919e-06	Lost
ENSG00000133657	79572	ATP13A3	-2.49037	6.92423e-08	1.63554e-06	Lost
ENSG00000008394	4257	MGST1	-4.25398	6.95295e-08	1.64008e-06	Lost
ENSG00000088325	22974	TPX2	-5.7078	7.23802e-08	1.70499e-06	Lost
ENSG00000140534	90381	TICRR	-6.11887	7.29936e-08	1.71709e-06	Lost
ENSG00000080986	10403	NDC80	-5.18965	7.34032e-08	1.72438e-06	Lost
ENSG00000170677	9306	SOCS6	-2.46862	7.73165e-08	1.81137e-06	Lost
ENSG00000147145	2846	LPAR4	-4.32408	8.03735e-08	1.87789e-06	Lost
ENSG00000179958	79077	DCTPP1	-3.96111	8.287e-08	1.9336e-06	Lost
ENSG00000085415	81929	SEH1L	-2.22914	8.44093e-08	1.9642e-06	Lost
ENSG00000130748	54958	TMEM160	-3.94061	8.68358e-08	2.01794e-06	Lost
ENSG00000117650	4751	NEK2	-5.8421	8.90544e-08	2.06255e-06	Lost
ENSG00000205639	388931	MFSD2B	-3.72766	8.91145e-08	2.06255e-06	Lost
ENSG00000103494	23322	RPGRIP1L	-2.01861	9.05278e-08	2.09245e-06	Lost
ENSG00000134057	891	CCNB1	-6.14218	9.28411e-08	2.14305e-06	Lost
ENSG00000197006	51108	METTL9	-2.35714	9.55475e-08	2.19963e-06	Lost
ENSG00000136830	64855	NIBAN2	-2.75992	9.86437e-08	2.25885e-06	Lost
ENSG00000134184	2944	GSTM1	-3.33481	1.00207e-07	2.28857e-06	Lost
ENSG00000100297	4174	MCM5	-4.47748	1.0036e-07	2.28904e-06	Lost
ENSG00000112029	26271	FBXO5	-3.94914	1.00624e-07	2.29203e-06	Lost
ENSG00000166503	50810	HDGFL3	-1.94335	1.06112e-07	2.40749e-06	Lost
ENSG00000126215	7517	XRCC3	-4.38914	1.08676e-07	2.45919e-06	Lost
ENSG00000151353	129787	TMEM18	-2.25592	1.1012e-07	2.48861e-06	Lost
ENSG00000180921	286077	FAM83H	-2.22155	1.11585e-07	2.5184e-06	Lost
ENSG00000105186	84079	ANKRD27	-2.28534	1.1285e-07	2.54362e-06	Lost
ENSG00000143322	27	ABL2	-2.67821	1.13487e-07	2.55464e-06	Lost
ENSG00000187134	1645	AKR1C1	-3.13212	1.15624e-07	2.59935e-06	Lost
ENSG00000168734	11142	PKIG	-3.44704	1.22461e-07	2.74589e-06	Lost
ENSG00000140525	55215	FANCI	-4.89609	1.23718e-07	2.77049e-06	Lost
ENSG00000136147	51131	PHF11	-2.54838	1.30995e-07	2.92585e-06	Lost
ENSG00000147364	26260	FBXO25	-2.67764	1.31957e-07	2.94352e-06	Lost
ENSG00000136824	10592	SMC2	-4.53113	1.34862e-07	3.00443e-06	Lost
ENSG00000100632	2079	ERH	-2.26927	1.3597e-07	3.0252e-06	Lost
ENSG00000176454	254531	LPCAT4	-2.63336	1.39885e-07	3.10596e-06	Lost
ENSG00000127586	63922	CHTF18	-5.22543	1.3996e-07	3.10596e-06	Lost
ENSG00000168028	3921	RPSA	-2.80433	1.45137e-07	3.20846e-06	Lost
ENSG00000178031	92949	ADAMTSL1	-4.34017	1.4815e-07	3.27086e-06	Lost
ENSG00000100162	79019	CENPM	-5.85203	1.54701e-07	3.41114e-06	Lost
ENSG00000152104	5784	PTPN14	-2.34213	1.62103e-07	3.56978e-06	Lost
ENSG00000213145	1396	CRIP1	-3.63993	1.6661e-07	3.65969e-06	Lost
ENSG00000184007	8073	PTP4A2	-2.10322	1.69578e-07	3.72014e-06	Lost
ENSG00000069702	7049	TGFBR3	-3.92574	1.73377e-07	3.79383e-06	Lost
ENSG00000285816	23649	POLA2	-3.72504	1.75661e-07	3.83894e-06	Lost
ENSG00000136861	55755	CDK5RAP2	-2.3884	1.89524e-07	4.13143e-06	Lost
ENSG00000164111	308	ANXA5	-2.54619	1.90245e-07	4.1367e-06	Lost
ENSG00000137154	6194	RPS6	-2.79567	1.91008e-07	4.14804e-06	Lost
ENSG00000184661	157313	CDCA2	-5.74261	1.93391e-07	4.19452e-06	Lost
ENSG00000253304	399474	TMEM200B	-4.52354	1.95079e-07	4.22582e-06	Lost
ENSG00000070778	11099	PTPN21	-2.31291	2.13546e-07	4.60847e-06	Lost
ENSG00000144810	1295	COL8A1	-4.21237	2.14127e-07	4.61523e-06	Lost
ENSG00000206538	389136	VGLL3	-4.7774	2.30982e-07	4.95376e-06	Lost
ENSG00000198830	3151	HMGN2	-3.25962	2.31997e-07	4.96935e-06	Lost
ENSG00000135272	29969	MDFIC	-2.34397	2.53309e-07	5.39235e-06	Lost
ENSG00000134363	10468	FST	-3.63959	2.54238e-07	5.40547e-06	Lost
ENSG00000119917	3437	IFIT3	-3.19076	2.57018e-07	5.45112e-06	Lost
ENSG00000121236	117854	TRIM6	-3.03566	2.57614e-07	5.45705e-06	Lost
ENSG00000142794	84224	NBPF3	-3.41589	2.61759e-07	5.53804e-06	Lost
ENSG00000010438	5646	PRSS3	-3.82885	2.62574e-07	5.54847e-06	Lost
ENSG00000133818	22800	RRAS2	-2.87915	2.65083e-07	5.5933e-06	Lost
ENSG00000131747	7153	TOP2A	-5.63726	2.65343e-07	5.5933e-06	Lost
ENSG00000198176	7027	TFDP1	-3.4534	2.6612e-07	5.60282e-06	Lost
ENSG00000128951	1854	DUT	-2.71269	2.81325e-07	5.89989e-06	Lost
ENSG00000123485	55355	HJURP	-5.85421	2.87785e-07	6.02218e-06	Lost
ENSG00000090621	8761	PABPC4	-2.14856	2.89508e-07	6.05089e-06	Lost
ENSG00000099860	4616	GADD45B	-3.13738	2.92795e-07	6.11218e-06	Lost
ENSG00000135931	80210	ARMC9	-2.90056	3.01036e-07	6.27663e-06	Lost
ENSG00000075218	51512	GTSE1	-5.23797	3.02207e-07	6.29343e-06	Lost
ENSG00000183671	2825	CMKLR2	-3.61569	3.11697e-07	6.45917e-06	Lost
ENSG00000138182	9585	KIF20B	-4.88907	3.12039e-07	6.45917e-06	Lost
ENSG00000171792	83695	RHNO1	-3.25546	3.12563e-07	6.46226e-06	Lost
ENSG00000072163	55679	LIMS2	-4.74331	3.15217e-07	6.50932e-06	Lost
ENSG00000051180	5888	RAD51	-4.84754	3.19627e-07	6.58463e-06	Lost
ENSG00000143179	7371	UCK2	-2.40425	3.28017e-07	6.7494e-06	Lost
ENSG00000169715	4493	MT1E	-4.52295	3.54404e-07	7.28366e-06	Lost
ENSG00000122952	11130	ZWINT	-5.33748	3.59589e-07	7.38143e-06	Lost
ENSG00000169126	55130	ODAD2	-2.61622	3.60637e-07	7.39413e-06	Lost
ENSG00000142937	6202	RPS8	-2.89929	3.68802e-07	7.54361e-06	Lost
ENSG00000196368	55190	NUDT11	-3.49583	3.69533e-07	7.54958e-06	Lost
ENSG00000124145	6385	SDC4	-3.75732	3.74013e-07	7.63207e-06	Lost
ENSG00000128016	7538	ZFP36	-4.54134	3.76813e-07	7.68013e-06	Lost
ENSG00000144118	5899	RALB	-2.37749	3.90536e-07	7.90377e-06	Lost
ENSG00000062582	64951	MRPS24	-2.68975	4.13375e-07	8.32976e-06	Lost
ENSG00000144063	7851	MALL	-4.15927	4.13517e-07	8.32976e-06	Lost
ENSG00000198707	80184	CEP290	-2.11193	4.26872e-07	8.57873e-06	Lost
ENSG00000129474	84962	AJUBA	-2.96892	4.29006e-07	8.61158e-06	Lost
ENSG00000184216	3654	IRAK1	-3.05284	4.35087e-07	8.71336e-06	Lost
ENSG00000110108	79073	TMEM109	-2.05252	4.36687e-07	8.73526e-06	Lost
ENSG00000081177	55218	EXD2	-2.23468	4.43021e-07	8.84219e-06	Lost
ENSG00000181163	4869	NPM1	-2.44402	4.43058e-07	8.84219e-06	Lost
ENSG00000196549	4311	MME	-2.83128	4.46479e-07	8.88088e-06	Lost
ENSG00000151572	121601	ANO4	-3.09967	4.46542e-07	8.88088e-06	Lost
ENSG00000182107	161291	TMEM30B	-3.61504	4.5521e-07	9.03243e-06	Lost
ENSG00000127418	53834	FGFRL1	-3.17776	4.65696e-07	9.20872e-06	Lost
ENSG00000149582	84866	TMEM25	-2.29887	4.69058e-07	9.26457e-06	Lost
ENSG00000134690	55143	CDCA8	-5.80332	4.71625e-07	9.30461e-06	Lost
ENSG00000176678	2300	FOXL1	-4.18579	4.7314e-07	9.31147e-06	Lost
ENSG00000115363	84141	EVA1A	-4.22054	4.734e-07	9.31147e-06	Lost
ENSG00000177602	83903	HASPIN	-5.1105	4.7698e-07	9.3674e-06	Lost
ENSG00000183763	10293	TRAIP	-5.75826	5.01662e-07	9.84091e-06	Lost
ENSG00000051128	9454	HOMER3	-2.72322	5.28639e-07	1.03423e-05	Lost
ENSG00000126458	6237	RRAS	-2.9542	5.29021e-07	1.03423e-05	Lost
ENSG00000160211	2539	G6PD	-3.22763	5.46169e-07	1.0651e-05	Lost
ENSG00000171492	55144	LRRC8D	-2.14343	5.46667e-07	1.0651e-05	Lost
ENSG00000089327	53827	FXYD5	-2.86535	5.60161e-07	1.09016e-05	Lost
ENSG00000277443	4082	MARCKS	-2.67091	5.6146e-07	1.09146e-05	Lost
ENSG00000166949	4088	SMAD3	-2.29463	5.67151e-07	1.10128e-05	Lost
ENSG00000102007	5355	PLP2	-3.54417	5.72132e-07	1.10846e-05	Lost
ENSG00000166924	222950	NYAP1	-3.46439	5.81353e-07	1.12506e-05	Lost
ENSG00000161249	93099	DMKN	-4.41782	5.96923e-07	1.15389e-05	Lost
ENSG00000125520	56731	SLC2A4RG	-2.62345	6.06144e-07	1.17041e-05	Lost
ENSG00000105647	5296	PIK3R2	-2.67745	6.15747e-07	1.18762e-05	Lost
ENSG00000170275	10491	CRTAP	-2.93563	6.17801e-07	1.18787e-05	Lost
ENSG00000130159	51295	ECSIT	-2.4174	6.17944e-07	1.18787e-05	Lost
ENSG00000165490	220042	DDIAS	-5.41545	6.46451e-07	1.23853e-05	Lost
ENSG00000100403	23264	ZC3H7B	-2.12954	6.47432e-07	1.23903e-05	Lost
ENSG00000117419	79033	ERI3	-2.0641	6.53319e-07	1.24891e-05	Lost
ENSG00000109680	55296	TBC1D19	-2.11797	6.60675e-07	1.26018e-05	Lost
ENSG00000107263	2889	RAPGEF1	-2.38101	6.63666e-07	1.26397e-05	Lost
ENSG00000171055	9637	FEZ2	-2.05594	6.89523e-07	1.30653e-05	Lost
ENSG00000186063	64853	AIDA	-2.51098	6.99675e-07	1.32286e-05	Lost
ENSG00000110852	9976	CLEC2B	-2.91443	7.52157e-07	1.41742e-05	Lost
ENSG00000136104	79621	RNASEH2B	-3.02903	7.70228e-07	1.44885e-05	Lost
ENSG00000144645	114884	OSBPL10	-2.52244	7.85744e-07	1.47588e-05	Lost
ENSG00000064666	1265	CNN2	-2.97722	8.01148e-07	1.49829e-05	Lost
ENSG00000166783	9665	MARF1	-2.29771	8.15257e-07	1.52137e-05	Lost
ENSG00000096872	80173	IFT74	-2.41506	8.24541e-07	1.53703e-05	Lost
ENSG00000093144	55862	ECHDC1	-2.07543	8.3831e-07	1.55933e-05	Lost
ENSG00000126243	79414	LRFN3	-2.36498	8.87255e-07	1.64152e-05	Lost
ENSG00000084623	8668	EIF3I	-2.78068	8.93022e-07	1.65042e-05	Lost
ENSG00000125148	4502	MT2A	-5.31738	9.18425e-07	1.69373e-05	Lost
ENSG00000131374	9779	TBC1D5	-2.01822	9.25053e-07	1.70413e-05	Lost
ENSG00000197956	6277	S100A6	-3.38212	1.0176e-06	1.86269e-05	Lost
ENSG00000104435	11075	STMN2	-3.85859	1.08141e-06	1.97529e-05	Lost
ENSG00000196230	203068	TUBB	-3.50753	1.08666e-06	1.98068e-05	Lost
ENSG00000114956	1716	DGUOK	-2.1354	1.10747e-06	2.01648e-05	Lost
ENSG00000049130	4254	KITLG	-3.27795	1.13685e-06	2.0678e-05	Lost
ENSG00000175505	23529	CLCF1	-3.93811	1.14824e-06	2.08411e-05	Lost
ENSG00000102384	2491	CENPI	-4.83582	1.17087e-06	2.12295e-05	Lost
ENSG00000112414	57211	ADGRG6	-3.50233	1.21567e-06	2.19956e-05	Lost
ENSG00000076685	22978	NT5C2	-2.01419	1.22046e-06	2.20592e-05	Lost
ENSG00000186638	347240	KIF24	-4.898	1.2675e-06	2.28463e-05	Lost
ENSG00000164904	501	ALDH7A1	-2.09397	1.28865e-06	2.31944e-05	Lost
ENSG00000095383	55357	TBC1D2	-2.54447	1.30569e-06	2.34765e-05	Lost
ENSG00000105355	10226	PLIN3	-2.66795	1.33238e-06	2.39065e-05	Lost
ENSG00000117399	991	CDC20	-5.87052	1.34215e-06	2.40568e-05	Lost
ENSG00000145431	56034	PDGFC	-2.13147	1.3699e-06	2.45034e-05	Lost
ENSG00000087274	118	ADD1	-1.9592	1.38657e-06	2.47758e-05	Lost
ENSG00000184887	90135	BTBD6	-2.47585	1.38923e-06	2.47976e-05	Lost
ENSG00000124243	55653	BCAS4	-2.72671	1.40777e-06	2.51025e-05	Lost
ENSG00000100075	6576	SLC25A1	-2.46518	1.4265e-06	2.54104e-05	Lost
ENSG00000157111	134285	TMEM171	-3.48977	1.4707e-06	2.60899e-05	Lost
ENSG00000133687	83857	TMTC1	-3.112	1.47234e-06	2.60921e-05	Lost
ENSG00000102760	28984	RGCC	-5.38847	1.56216e-06	2.75988e-05	Lost
ENSG00000186073	84529	CDIN1	-2.55045	1.59085e-06	2.80768e-05	Lost
ENSG00000137693	10413	YAP1	-2.3957	1.62222e-06	2.8572e-05	Lost
ENSG00000109846	1410	CRYAB	-2.82483	1.70001e-06	2.99115e-05	Lost
ENSG00000111652	50813	COPS7A	-2.16868	1.71604e-06	3.01628e-05	Lost
ENSG00000164109	4085	MAD2L1	-5.25387	1.72876e-06	3.02679e-05	Lost
ENSG00000198826	9824	ARHGAP11A	-5.35888	1.72904e-06	3.02679e-05	Lost
ENSG00000183283	9802	DAZAP2	-2.46841	1.75152e-06	3.06302e-05	Lost
ENSG00000110931	10645	CAMKK2	-2.52021	1.7775e-06	3.10218e-05	Lost
ENSG00000177084	5426	POLE	-3.29931	1.78948e-06	3.11993e-05	Lost
ENSG00000277893	6716	SRD5A2	-5.92263	1.80155e-06	3.13779e-05	Lost
ENSG00000165304	9833	MELK	-4.89385	1.80639e-06	3.14304e-05	Lost
ENSG00000187239	23048	FNBP1	-2.04364	1.8386e-06	3.19586e-05	Lost
ENSG00000180198	1104	RCC1	-2.7479	1.87005e-06	3.24399e-05	Lost
ENSG00000124942	79026	AHNAK	-1.9555	1.89501e-06	3.28399e-05	Lost
ENSG00000105255	79187	FSD1	-3.24439	1.90586e-06	3.29948e-05	Lost
ENSG00000124570	5269	SERPINB6	-2.06688	1.91636e-06	3.31101e-05	Lost
ENSG00000104312	8767	RIPK2	-2.33992	1.94069e-06	3.34969e-05	Lost
ENSG00000161677	126119	JOSD2	-2.19224	1.94465e-06	3.35316e-05	Lost
ENSG00000123143	5585	PKN1	-2.52411	1.95256e-06	3.36343e-05	Lost
ENSG00000150403	55002	TMCO3	-2.20428	1.96783e-06	3.38298e-05	Lost
ENSG00000146410	113115	MTFR2	-5.46536	2.01131e-06	3.45428e-05	Lost
ENSG00000056972	10758	TRAF3IP2	-2.21565	2.01649e-06	3.45973e-05	Lost
ENSG00000044459	54875	CNTLN	-2.36829	2.08547e-06	3.56389e-05	Lost
ENSG00000169683	201255	LRRC45	-3.80104	2.11071e-06	3.60124e-05	Lost
ENSG00000185480	55010	PARPBP	-4.27416	2.1115e-06	3.60124e-05	Lost
ENSG00000149968	4314	MMP3	-5.21645	2.11892e-06	3.61033e-05	Lost
ENSG00000198901	9055	PRC1	-4.82063	2.27444e-06	3.86006e-05	Lost
ENSG00000198252	6815	STYX	-1.86463	2.36353e-06	4.00337e-05	Lost
ENSG00000128283	11135	CDC42EP1	-3.98487	2.43136e-06	4.11019e-05	Lost
ENSG00000187800	375033	PEAR1	-4.31703	2.43784e-06	4.11712e-05	Lost
ENSG00000011638	57146	LDAF1	-2.32933	2.47062e-06	4.16838e-05	Lost
ENSG00000288684			-2.47815	2.58232e-06	4.34833e-05	Lost
ENSG00000100300	706	TSPO	-2.55799	2.59203e-06	4.36042e-05	Lost
ENSG00000171150	9655	SOCS5	-2.45767	2.68752e-06	4.50349e-05	Lost
ENSG00000099385	9274	BCL7C	-2.20669	2.75711e-06	4.61113e-05	Lost
ENSG00000114853	92999	ZBTB47	-3.50583	2.82394e-06	4.71833e-05	Lost
ENSG00000132718	23208	SYT11	-2.33545	2.86342e-06	4.77967e-05	Lost
ENSG00000182718	302	ANXA2	-2.1182	2.96266e-06	4.931e-05	Lost
ENSG00000131652	79228	THOC6	-2.54082	2.98777e-06	4.95843e-05	Lost
ENSG00000173272	653784	MZT2A	-2.24474	3.00097e-06	4.97554e-05	Lost
ENSG00000155324	65983	GRAMD2B	-2.78678	3.03847e-06	5.03289e-05	Lost
ENSG00000163040	90557	CCDC74A	-2.28676	3.05029e-06	5.04762e-05	Lost
ENSG00000151917	221336	BEND6	-2.57732	3.06475e-06	5.06615e-05	Lost
ENSG00000065328	55388	MCM10	-5.44372	3.06737e-06	5.06615e-05	Lost
ENSG00000204397	114769	CARD16	-2.75749	3.09726e-06	5.11063e-05	Lost
ENSG00000181195	5179	PENK	-4.24442	3.11101e-06	5.1284e-05	Lost
ENSG00000161888	147841	SPC24	-4.55406	3.1194e-06	5.13433e-05	Lost
ENSG00000145623	9180	OSMR	-3.32149	3.16111e-06	5.1961e-05	Lost
ENSG00000035141	84908	FAM136A	-2.54798	3.16543e-06	5.19824e-05	Lost
ENSG00000176788	10409	BASP1	-1.97541	3.17277e-06	5.20533e-05	Lost
ENSG00000137822	27229	TUBGCP4	-2.33913	3.29962e-06	5.40317e-05	Lost
ENSG00000160951	5731	PTGER1	-4.11644	3.34049e-06	5.45972e-05	Lost
ENSG00000154839	220134	SKA1	-4.87696	3.52663e-06	5.75305e-05	Lost
ENSG00000269335	8517	IKBKG	-2.08681	3.54624e-06	5.77411e-05	Lost
ENSG00000148926	133	ADM	-3.87918	3.76912e-06	6.11967e-05	Lost
ENSG00000076382	10615	SPAG5	-4.82237	3.79769e-06	6.16027e-05	Lost
ENSG00000139684	2098	ESD	-2.01779	3.83972e-06	6.22107e-05	Lost
ENSG00000120690	1997	ELF1	-2.1554	3.96222e-06	6.40304e-05	Lost
ENSG00000183801	283298	OLFML1	-4.52262	4.07779e-06	6.57749e-05	Lost
ENSG00000134824	9415	FADS2	-3.37888	4.1299e-06	6.65531e-05	Lost
ENSG00000173207	1163	CKS1B	-3.9203	4.20123e-06	6.76394e-05	Lost
ENSG00000185022	23764	MAFF	-3.29449	4.28116e-06	6.8862e-05	Lost
ENSG00000120738	1958	EGR1	-5.02248	4.36035e-06	7.00051e-05	Lost
ENSG00000196743	2760	GM2A	-3.71452	4.42967e-06	7.09717e-05	Lost
ENSG00000167461	4218	RAB8A	-2.59725	4.43102e-06	7.09717e-05	Lost
ENSG00000175063	11065	UBE2C	-7.54054	4.4329e-06	7.09717e-05	Lost
ENSG00000113739	8614	STC2	-2.79221	4.47775e-06	7.15691e-05	Lost
ENSG00000146535	2768	GNA12	-2.87144	4.47852e-06	7.15691e-05	Lost
ENSG00000162618	64123	ADGRL4	-3.53267	4.49621e-06	7.17853e-05	Lost
ENSG00000087074	23645	PPP1R15A	-2.30258	4.53094e-06	7.22729e-05	Lost
ENSG00000162614	91624	NEXN	-2.93526	4.6006e-06	7.32842e-05	Lost
ENSG00000171858	6227	RPS21	-1.97419	4.60709e-06	7.32842e-05	Lost
ENSG00000182481	3838	KPNA2	-3.79521	4.65241e-06	7.39369e-05	Lost
ENSG00000101911	5634	PRPS2	-2.4781	4.69363e-06	7.44946e-05	Lost
ENSG00000092036	54930	HAUS4	-2.35284	4.75731e-06	7.53262e-05	Lost
ENSG00000164104	3148	HMGB2	-3.55765	4.84133e-06	7.65161e-05	Lost
ENSG00000156110	132	ADK	-2.50561	4.88422e-06	7.71232e-05	Lost
ENSG00000114346	1894	ECT2	-3.98593	4.92681e-06	7.76536e-05	Lost
ENSG00000113719	57222	ERGIC1	-2.60163	4.95487e-06	7.80245e-05	Lost
ENSG00000213977	30851	TAX1BP3	-2.2121	5.16471e-06	8.10329e-05	Lost
ENSG00000185386	5600	MAPK11	-2.63	5.25935e-06	8.24427e-05	Lost
ENSG00000154447	57630	SH3RF1	-2.28795	5.32276e-06	8.32097e-05	Lost
ENSG00000169908	4071	TM4SF1	-4.17764	5.37264e-06	8.39134e-05	Lost
ENSG00000125691	9349	RPL23	-2.60215	5.38273e-06	8.39191e-05	Lost
ENSG00000129911	83855	KLF16	-2.14542	5.40279e-06	8.41556e-05	Lost
ENSG00000278540	31	ACACA	-2.17484	5.42189e-06	8.4377e-05	Lost
ENSG00000157036	9941	EXOG	-2.44533	5.78179e-06	8.96542e-05	Lost
ENSG00000157870	127281	PRXL2B	-2.64619	5.83382e-06	9.03797e-05	Lost
ENSG00000159259	8208	CHAF1B	-3.31968	5.90841e-06	9.14531e-05	Lost
ENSG00000102390	51260	PBDC1	-2.62488	5.93103e-06	9.17209e-05	Lost
ENSG00000145386	890	CCNA2	-5.00154	5.97987e-06	9.23932e-05	Lost
ENSG00000143612	25912	C1orf43	-1.95031	5.98986e-06	9.24648e-05	Lost
ENSG00000115756	3241	HPCAL1	-2.7346	6.02269e-06	9.27734e-05	Lost
ENSG00000094804	990	CDC6	-3.95073	6.0733e-06	9.33665e-05	Lost
ENSG00000186193	89958	SAPCD2	-5.12076	6.07535e-06	9.33665e-05	Lost
ENSG00000161016	6132	RPL8	-2.29621	6.08539e-06	9.34375e-05	Lost
ENSG00000132000	79883	PODNL1	-3.14539	6.88301e-06	0.000105216	Lost
ENSG00000183023	6546	SLC8A1	-3.37397	6.94207e-06	0.000106025	Lost
ENSG00000196151	151525	WDSUB1	-2.19137	7.09429e-06	0.000108254	Lost
ENSG00000148700	120	ADD3	-3.08468	7.1202e-06	0.000108553	Lost
ENSG00000172927	26579	MYEOV	-5.87325	7.20196e-06	0.000109606	Lost
ENSG00000120800	27340	UTP20	-1.94428	7.32496e-06	0.000111342	Lost
ENSG00000115380	2202	EFEMP1	-4.69543	7.32976e-06	0.000111342	Lost
ENSG00000151849	55835	CENPJ	-3.12968	7.33543e-06	0.000111342	Lost
ENSG00000243449	401115	C4orf48	-3.54347	7.47631e-06	0.000113281	Lost
ENSG00000139734	81624	DIAPH3	-4.38506	7.81781e-06	0.000118248	Lost
ENSG00000171320	157570	ESCO2	-4.66735	7.90272e-06	0.000119323	Lost
ENSG00000112306	6206	RPS12	-2.5588	7.94499e-06	0.000119856	Lost
ENSG00000138160	3832	KIF11	-4.57734	7.95615e-06	0.000119919	Lost
ENSG00000198042	84549	MAK16	-1.92337	7.98266e-06	0.000120214	Lost
ENSG00000186340	7058	THBS2	-3.903	8.41552e-06	0.000126512	Lost
ENSG00000078401	1906	EDN1	-4.80118	8.43167e-06	0.000126644	Lost
ENSG00000159884	203260	CCDC107	-2.09537	8.6127e-06	0.000128964	Lost
ENSG00000169583	9022	CLIC3	-5.26474	8.61605e-06	0.000128964	Lost
ENSG00000176720	666	BOK	-2.44637	8.69578e-06	0.000129819	Lost
ENSG00000169100	293	SLC25A6	-2.35949	8.77835e-06	0.000130826	Lost
ENSG00000067066	6672	SP100	-2.06452	8.94397e-06	0.000133179	Lost
ENSG00000111186	81029	WNT5B	-2.72771	9.40954e-06	0.000139749	Lost
ENSG00000166451	55839	CENPN	-3.82872	9.42407e-06	0.000139777	Lost
ENSG00000212724	730755	KRTAP2-3	-6.87378	9.43152e-06	0.000139777	Lost
ENSG00000010270	83930	STARD3NL	-2.05061	9.43574e-06	0.000139777	Lost
ENSG00000172893	1717	DHCR7	-2.75621	9.70311e-06	0.000143491	Lost
ENSG00000141552	51529	ANAPC11	-2.08189	9.72716e-06	0.000143724	Lost
ENSG00000142459	115704	EVI5L	-1.97911	9.89764e-06	0.000145992	Lost
ENSG00000142453	10498	CARM1	-2.79939	9.96188e-06	0.000146689	Lost
ENSG00000167333	55128	TRIM68	-2.3437	1.00606e-05	0.000148016	Lost
ENSG00000124795	7913	DEK	-2.49649	1.02322e-05	0.000150284	Lost
ENSG00000105976	4233	MET	-4.19551	1.06267e-05	0.000155945	Lost
ENSG00000065054	9351	SLC9A3R2	-3.11476	1.06376e-05	0.000155974	Lost
ENSG00000109686	152503	SH3D19	-2.26206	1.07551e-05	0.000157562	Lost
ENSG00000137404	11270	NRM	-3.02766	1.08276e-05	0.000158489	Lost
ENSG00000104147	11339	OIP5	-4.81565	1.09135e-05	0.000159612	Lost
ENSG00000130224	57631	LRCH2	-2.10308	1.11639e-05	0.000163134	Lost
ENSG00000170540	23204	ARL6IP1	-3.52322	1.12729e-05	0.000164588	Lost
ENSG00000164054	51246	SHISA5	-2.779	1.13241e-05	0.000165196	Lost
ENSG00000176208	79915	ATAD5	-4.05143	1.15151e-05	0.000167698	Lost
ENSG00000185950	8660	IRS2	-2.90134	1.15261e-05	0.000167718	Lost
ENSG00000285218			-6.30047	1.17263e-05	0.000170486	Lost
ENSG00000258659	53840	TRIM34	-2.69938	1.18978e-05	0.000172834	Lost
ENSG00000167157	51450	PRRX2	-3.07446	1.2132e-05	0.000175896	Lost
ENSG00000130816	1786	DNMT1	-3.43762	1.21539e-05	0.000175961	Lost
ENSG00000152253	57405	SPC25	-4.60201	1.22311e-05	0.000176701	Lost
ENSG00000183765	11200	CHEK2	-2.05014	1.22357e-05	0.000176701	Lost
ENSG00000101447	81610	FAM83D	-4.63936	1.23803e-05	0.00017849	Lost
ENSG00000122026	6144	RPL21	-2.38686	1.27016e-05	0.000182244	Lost
ENSG00000256500			-4.50925	1.28869e-05	0.000184681	Lost
ENSG00000112742	7272	TTK	-5.50674	1.28954e-05	0.000184681	Lost
ENSG00000110203	2352	FOLR3	-4.85311	1.29143e-05	0.000184797	Lost
ENSG00000170745	3790	KCNS3	-2.61814	1.31588e-05	0.000188141	Lost
ENSG00000112941	11044	TENT4A	-2.25946	1.33412e-05	0.00019059	Lost
ENSG00000086189	27292	DIMT1	-2.19419	1.34917e-05	0.000192275	Lost
ENSG00000197506	64078	SLC28A3	-6.47932	1.34948e-05	0.000192275	Lost
ENSG00000164099	8492	PRSS12	-4.5119	1.39084e-05	0.000197873	Lost
ENSG00000174684	11041	B4GAT1	-2.49854	1.40361e-05	0.000199361	Lost
ENSG00000147403	6134	RPL10	-2.80463	1.41271e-05	0.000200489	Lost
ENSG00000177697	977	CD151	-1.86969	1.44777e-05	0.000205127	Lost
ENSG00000105270	25999	CLIP3	-2.78391	1.46495e-05	0.00020739	Lost
ENSG00000111581	57122	NUP107	-2.66844	1.48287e-05	0.000209754	Lost
ENSG00000203485	64423	INF2	-2.5236	1.49339e-05	0.00021107	Lost
ENSG00000159921	10020	GNE	-2.26195	1.51017e-05	0.000213266	Lost
ENSG00000116132	5396	PRRX1	-2.28845	1.5289e-05	0.000215382	Lost
ENSG00000145283	345274	SLC10A6	-4.38702	1.53524e-05	0.000216099	Lost
ENSG00000198517	7975	MAFK	-2.39487	1.55255e-05	0.000218358	Lost
ENSG00000085999	8438	RAD54L	-4.31972	1.57913e-05	0.000221915	Lost
ENSG00000129250	10749	KIF1C	-2.45073	1.60713e-05	0.000225483	Lost
ENSG00000164951	54704	PDP1	-1.95504	1.61235e-05	0.000226031	Lost
ENSG00000154102	404550	C16orf74	-2.81737	1.66058e-05	0.000232603	Lost
ENSG00000164465	285761	DCBLD1	-2.60322	1.6983e-05	0.0002375	Lost
ENSG00000123130	23597	ACOT9	-2.32755	1.71542e-05	0.000239507	Lost
ENSG00000115677	3069	HDLBP	-2.12581	1.72184e-05	0.000240208	Lost
ENSG00000149636	79980	DSN1	-3.47551	1.73085e-05	0.000241217	Lost
ENSG00000221955	84561	SLC12A8	-2.76206	1.73187e-05	0.000241217	Lost
ENSG00000101194	63910	SLC17A9	-2.92961	1.75936e-05	0.000244847	Lost
ENSG00000075239	38	ACAT1	-2.61274	1.78192e-05	0.000247704	Lost
ENSG00000221829	2189	FANCG	-3.48053	1.78275e-05	0.000247704	Lost
ENSG00000172301	55352	COPRS	-2.79739	1.79682e-05	0.000249256	Lost
ENSG00000145390	54532	USP53	-3.79108	1.83842e-05	0.000254618	Lost
ENSG00000173163	150684	COMMD1	-1.95714	1.84862e-05	0.000255619	Lost
ENSG00000092621	26227	PHGDH	-3.90875	1.87768e-05	0.000259221	Lost
ENSG00000154065	147463	ANKRD29	-3.0792	1.88376e-05	0.000259853	Lost
ENSG00000106804	727	C5	-2.39466	1.91029e-05	0.000262882	Lost
ENSG00000117411	8704	B4GALT2	-2.54315	1.91251e-05	0.000262978	Lost
ENSG00000089009	6128	RPL6	-2.31176	1.91953e-05	0.000263733	Lost
ENSG00000142694	55194	EVA1B	-2.11793	2.03958e-05	0.000279781	Lost
ENSG00000133961	8650	NUMB	-1.80781	2.04743e-05	0.000280634	Lost
ENSG00000127603	23499	MACF1	-1.96653	2.05561e-05	0.000281533	Lost
ENSG00000170396	91752	ZNF804A	-3.38586	2.09476e-05	0.000286439	Lost
ENSG00000105202	2091	FBL	-2.70846	2.0997e-05	0.000286781	Lost
ENSG00000078246	7289	TULP3	-2.64556	2.10059e-05	0.000286781	Lost
ENSG00000087586	6790	AURKA	-4.41895	2.10302e-05	0.000286886	Lost
ENSG00000284874	100526833	SEPT5-GP1BB	-2.9308	2.14737e-05	0.000291956	Lost
ENSG00000213694	1903	S1PR3	-2.39005	2.14789e-05	0.000291956	Lost
ENSG00000163507	57650	CIP2A	-4.07939	2.14865e-05	0.000291956	Lost
ENSG00000181544	2187	FANCB	-4.36094	2.21448e-05	0.000300191	Lost
ENSG00000131153	51659	GINS2	-4.27541	2.23474e-05	0.0003027	Lost
ENSG00000184900	6612	SUMO3	-2.38999	2.24352e-05	0.000303647	Lost
ENSG00000205221	5212	VIT	-4.8505	2.24844e-05	0.000303839	Lost
ENSG00000083290	9706	ULK2	-3.07905	2.25689e-05	0.000304742	Lost
ENSG00000113648	9555	MACROH2A1	-2.5943	2.27481e-05	0.000306922	Lost
ENSG00000111602	8914	TIMELESS	-3.70688	2.30054e-05	0.000309908	Lost
ENSG00000067082	1316	KLF6	-2.4103	2.32994e-05	0.000313379	Lost
ENSG00000166913	7529	YWHAB	-1.96951	2.34119e-05	0.000314647	Lost
ENSG00000167553	84790	TUBA1C	-3.3543	2.35428e-05	0.000315922	Lost
ENSG00000178951	51341	ZBTB7A	-2.01103	2.36563e-05	0.000316943	Lost
ENSG00000099250	8829	NRP1	-2.17842	2.40421e-05	0.000321612	Lost
ENSG00000116133	1718	DHCR24	-2.37659	2.41e-05	0.000322136	Lost
ENSG00000114942	1933	EEF1B2	-2.22909	2.44736e-05	0.000326877	Lost
ENSG00000198331	219844	HYLS1	-3.69805	2.4885e-05	0.000332114	Lost
ENSG00000153071	1601	DAB2	-2.258	2.49862e-05	0.000333207	Lost
ENSG00000142227	2014	EMP3	-2.11878	2.51985e-05	0.00033552	Lost
ENSG00000217555	51192	CKLF	-2.68599	2.53963e-05	0.000337632	Lost
ENSG00000196876	6334	SCN8A	-2.42478	2.6333e-05	0.000349277	Lost
ENSG00000134201	2949	GSTM5	-3.74897	2.65214e-05	0.000351505	Lost
ENSG00000179632	84232	MAF1	-2.0861	2.70677e-05	0.00035847	Lost
ENSG00000071967	79901	CYBRD1	-3.0857	2.72087e-05	0.000360061	Lost
ENSG00000173641	27129	HSPB7	-3.03545	2.72761e-05	0.000360676	Lost
ENSG00000121621	81930	KIF18A	-4.35559	2.77179e-05	0.000365957	Lost
ENSG00000175215	10106	CTDSP2	-2.58628	2.81472e-05	0.000371341	Lost
ENSG00000139579	79035	NABP2	-2.4956	2.84648e-05	0.000375243	Lost
ENSG00000114480	2632	GBE1	-1.86663	2.87403e-05	0.000378296	Lost
ENSG00000076662	3385	ICAM3	-2.95655	2.88169e-05	0.000378906	Lost
ENSG00000148426	254427	PROSER2	-3.69964	2.88305e-05	0.000378906	Lost
ENSG00000134954	2113	ETS1	-2.13675	2.92209e-05	0.000383744	Lost
ENSG00000105677	10430	TMEM147	-2.33599	3.01962e-05	0.000395348	Lost
ENSG00000136158	10253	SPRY2	-2.39696	3.04888e-05	0.000398876	Lost
ENSG00000034152	5606	MAP2K3	-2.74161	3.1258e-05	0.000408629	Lost
ENSG00000177303	57513	CASKIN2	-2.1968	3.16199e-05	0.000413046	Lost
ENSG00000187231	91404	SESTD1	-2.47792	3.16444e-05	0.000413054	Lost
ENSG00000028116	7444	VRK2	-2.55886	3.18907e-05	0.00041564	Lost
ENSG00000100345	4627	MYH9	-2.2708	3.26544e-05	0.000424951	Lost
ENSG00000198546	118472	ZNF511	-1.83103	3.33439e-05	0.000432944	Lost
ENSG00000197442	4217	MAP3K5	-2.35868	3.35807e-05	0.000435573	Lost
ENSG00000176435	161198	CLEC14A	-4.51329	3.3597e-05	0.000435573	Lost
ENSG00000197702	55742	PARVA	-1.91589	3.383e-05	0.000438265	Lost
ENSG00000136810	7295	TXN	-2.56601	3.38607e-05	0.000438334	Lost
ENSG00000182093	7485	GET1	-2.11991	3.47766e-05	0.000448842	Lost
ENSG00000050748	5601	MAPK9	-2.12243	3.52837e-05	0.000454706	Lost
ENSG00000106034	79974	CPED1	-2.04356	3.56195e-05	0.000458691	Lost
ENSG00000123219	64105	CENPK	-4.34677	3.61557e-05	0.000464901	Lost
ENSG00000138413	3417	IDH1	-1.88991	3.67725e-05	0.000472128	Lost
ENSG00000124466	27076	LYPD3	-3.79204	3.70791e-05	0.000475003	Lost
ENSG00000125652	84266	ALKBH7	-2.61765	3.7194e-05	0.000475768	Lost
ENSG00000153993	223117	SEMA3D	-3.03488	3.74601e-05	0.000478818	Lost
ENSG00000182261	338322	NLRP10	-2.9189	3.80305e-05	0.000485748	Lost
ENSG00000041353	5874	RAB27B	-4.96157	3.81277e-05	0.000486629	Lost
ENSG00000125534	79144	PPDPF	-1.92203	3.92859e-05	0.0005003	Lost
ENSG00000131351	93323	HAUS8	-3.54126	3.95607e-05	0.000503428	Lost
ENSG00000169857	57099	AVEN	-2.3858	3.97847e-05	0.000505905	Lost
ENSG00000170779	55038	CDCA4	-3.42586	4.00239e-05	0.000507823	Lost
ENSG00000068383	3632	INPP5A	-1.97385	4.00936e-05	0.000508334	Lost
ENSG00000141577	22994	CEP131	-2.74129	4.04819e-05	0.00051288	Lost
ENSG00000198768	164284	APCDD1L	-4.23867	4.05826e-05	0.000513434	Lost
ENSG00000107021	54662	TBC1D13	-1.92328	4.05852e-05	0.000513434	Lost
ENSG00000262406	4321	MMP12	-6.76138	4.09087e-05	0.000516768	Lost
ENSG00000139874	6751	SSTR1	-2.46362	4.10187e-05	0.000517779	Lost
ENSG00000164379	94234	FOXQ1	-4.10246	4.13799e-05	0.0005212	Lost
ENSG00000111445	5985	RFC5	-3.19088	4.13805e-05	0.0005212	Lost
ENSG00000085840	4998	ORC1	-4.033	4.27297e-05	0.000536627	Lost
ENSG00000104472	54108	CHRAC1	-1.89571	4.29129e-05	0.000538535	Lost
ENSG00000187720	79875	THSD4	-3.2657	4.32444e-05	0.0005423	Lost
ENSG00000196363	11091	WDR5	-2.11029	4.34715e-05	0.000544752	Lost
ENSG00000175643	116028	RMI2	-3.17383	4.36174e-05	0.000546184	Lost
ENSG00000133119	5983	RFC3	-3.57117	4.51419e-05	0.000564504	Lost
ENSG00000149357	55004	LAMTOR1	-2.23195	4.51459e-05	0.000564504	Lost
ENSG00000113456	5810	RAD1	-2.06817	4.52621e-05	0.000565546	Lost
ENSG00000164045	993	CDC25A	-4.18793	4.54792e-05	0.000567848	Lost
ENSG00000023909	2730	GCLM	-2.27906	4.55482e-05	0.000567888	Lost
ENSG00000106628	5425	POLD2	-2.59882	4.63544e-05	0.000576688	Lost
ENSG00000168062	116071	BATF2	-4.09068	4.83893e-05	0.000598992	Lost
ENSG00000100711	79038	ZFYVE21	-2.07507	4.91049e-05	0.000607401	Lost
ENSG00000182552	201965	RWDD4	-2.12	4.95523e-05	0.000612495	Lost
ENSG00000119599	26094	DCAF4	-2.3724	4.97542e-05	0.00061455	Lost
ENSG00000182628	348235	SKA2	-2.49593	4.98186e-05	0.000614905	Lost
ENSG00000142731	10733	PLK4	-4.533	5.00778e-05	0.000617662	Lost
ENSG00000101189	55257	MRGBP	-2.1952	5.04567e-05	0.00062189	Lost
ENSG00000164619	168667	BMPER	-2.85234	5.0711e-05	0.000624578	Lost
ENSG00000109685	7468	NSD2	-3.21818	5.13676e-05	0.000632214	Lost
ENSG00000163950	7884	SLBP	-2.43928	5.48585e-05	0.000671345	Lost
ENSG00000110057	81622	UNC93B1	-2.62636	5.53812e-05	0.000676302	Lost
ENSG00000175305	9134	CCNE2	-3.86005	5.55925e-05	0.000678402	Lost
ENSG00000074527	59277	NTN4	-3.64009	5.71646e-05	0.000695463	Lost
ENSG00000122591	84668	FAM126A	-1.80423	5.71923e-05	0.000695463	Lost
ENSG00000267001			-2.78851	5.75513e-05	0.000699336	Lost
ENSG00000166897	114794	ELFN2	-2.74814	5.78345e-05	0.000702282	Lost
ENSG00000205364	4499	MT1M	-4.5454	5.81465e-05	0.000705573	Lost
ENSG00000235863	8705	B3GALT4	-2.81193	5.89201e-05	0.000714458	Lost
ENSG00000197756	6168	RPL37A	-2.19001	5.90135e-05	0.000715088	Lost
ENSG00000184227	641371	ACOT1	-2.53059	6.06121e-05	0.000732553	Lost
ENSG00000169710	2194	FASN	-2.19557	6.06221e-05	0.000732553	Lost
ENSG00000156603	219541	MED19	-1.92317	6.06248e-05	0.000732553	Lost
ENSG00000108846	8714	ABCC3	-3.06849	6.07477e-05	0.000733524	Lost
ENSG00000118292	79630	C1orf54	-3.38645	6.1316e-05	0.000739351	Lost
ENSG00000169814	686	BTD	-1.82742	6.22733e-05	0.000749845	Lost
ENSG00000134333	3939	LDHA	-2.25063	6.23905e-05	0.000750732	Lost
ENSG00000170989	1901	S1PR1	-2.87639	6.26796e-05	0.000753684	Lost
ENSG00000178209	5339	PLEC	-2.21867	6.35342e-05	0.000762898	Lost
ENSG00000008441	4784	NFIX	-3.06418	6.42094e-05	0.000770468	Lost
ENSG00000244005	9054	NFS1	-2.16633	6.43689e-05	0.000771844	Lost
ENSG00000154589	23643	LY96	-2.39808	6.49226e-05	0.000776863	Lost
ENSG00000127337	8089	YEATS4	-3.00147	6.56228e-05	0.000784698	Lost
ENSG00000237649	3833	KIFC1	-4.51766	6.59302e-05	0.000787827	Lost
ENSG00000147010	30011	SH3KBP1	-2.22782	6.79916e-05	0.000807424	Lost
ENSG00000160957	9401	RECQL4	-4.25144	6.85875e-05	0.00081394	Lost
ENSG00000150433	219854	TMEM218	-2.01573	6.87778e-05	0.000815637	Lost
ENSG00000103241	2294	FOXF1	-3.03291	6.90837e-05	0.000818701	Lost
ENSG00000121211	84057	MND1	-4.55077	6.96734e-05	0.000825123	Lost
ENSG00000023608	6617	SNAPC1	-1.72823	7.06631e-05	0.000835122	Lost
ENSG00000124767	2739	GLO1	-2.21747	7.11727e-05	0.000840569	Lost
ENSG00000126351	7067	THRA	-2.3976	7.15763e-05	0.000844757	Lost
ENSG00000129680	79649	MAP7D3	-1.91052	7.23332e-05	0.000852523	Lost
ENSG00000166741	4837	NNMT	-2.93257	7.34748e-05	0.000865386	Lost
ENSG00000164107	9464	HAND2	-2.95289	7.42062e-05	0.000873404	Lost
ENSG00000073756	5743	PTGS2	-4.03234	7.51769e-05	0.000883021	Lost
ENSG00000105948	79989	TTC26	-2.49561	7.5326e-05	0.000884171	Lost
ENSG00000159399	3099	HK2	-3.15755	7.61119e-05	0.000892787	Lost
ENSG00000174791	9610	RIN1	-2.6169	7.65361e-05	0.000897153	Lost
ENSG00000075702	284403	WDR62	-4.42703	7.82162e-05	0.000915602	Lost
ENSG00000176619	84823	LMNB2	-3.19998	7.87515e-05	0.000921243	Lost
ENSG00000119922	3433	IFIT2	-2.90953	8.02898e-05	0.000938316	Lost
ENSG00000126821	81537	SGPP1	-2.20955	8.03198e-05	0.000938316	Lost
ENSG00000183615	84734	FAM167B	-2.54479	8.03798e-05	0.000938381	Lost
ENSG00000172935	116535	MRGPRF	-3.63746	8.06516e-05	0.000940168	Lost
ENSG00000097046	8317	CDC7	-3.38613	8.0753e-05	0.000940192	Lost
ENSG00000081320	9262	STK17B	-2.79902	8.35173e-05	0.00097172	Lost
ENSG00000125966	10893	MMP24	-3.80796	8.36978e-05	0.000973163	Lost
ENSG00000168060	10004	NAALADL1	-3.51597	8.40955e-05	0.000976471	Lost
ENSG00000164211	134429	STARD4	-1.91087	8.45801e-05	0.000981437	Lost
ENSG00000183087	2621	GAS6	-1.91318	8.49553e-05	0.000985128	Lost
ENSG00000168453	55806	HR	-4.98621	8.68702e-05	0.00100364	Lost
ENSG00000157045	123803	NTAN1	-2.15423	8.68726e-05	0.00100364	Lost
ENSG00000168077	51435	SCARA3	-2.55324	8.69011e-05	0.00100364	Lost
ENSG00000078304	5527	PPP2R5C	-1.69592	8.80995e-05	0.00101612	Lost
ENSG00000146242	7162	TPBG	-3.10122	8.87555e-05	0.00102292	Lost
ENSG00000164611	9232	PTTG1	-4.37418	9.20069e-05	0.00105624	Lost
ENSG00000127241	5648	MASP1	-3.28669	9.25442e-05	0.0010617	Lost
ENSG00000129173	79733	E2F8	-4.27872	9.28897e-05	0.00106496	Lost
ENSG00000180773	120103	SLC36A4	-2.33518	9.42871e-05	0.00108026	Lost
ENSG00000176692	2303	FOXC2	-3.50258	9.4402e-05	0.00108086	Lost
ENSG00000108107	6158	RPL28	-2.72198	9.49942e-05	0.00108692	Lost
ENSG00000105672	2116	ETV2	-2.96833	9.79159e-05	0.00111812	Lost
ENSG00000133393	123811	CEP20	-1.88319	9.83502e-05	0.00112234	Lost
ENSG00000125744	6253	RTN2	-2.54325	0.000100083	0.00114008	Lost
ENSG00000116213	49856	WRAP73	-1.79062	0.000100128	0.00114008	Lost
ENSG00000159231	874	CBR3	-3.45822	0.000100169	0.00114008	Lost
ENSG00000160949	4796	TONSL	-3.23256	0.000101312	0.00115156	Lost
ENSG00000176658	4642	MYO1D	-3.0811	0.000101644	0.00115458	Lost
ENSG00000104976	6618	SNAPC2	-2.46292	0.000102556	0.0011634	Lost
ENSG00000115295	79745	CLIP4	-2.55641	0.000103396	0.0011721	Lost
ENSG00000137273	2295	FOXF2	-3.45986	0.000103459	0.0011721	Lost
ENSG00000259316			-4.03789	0.000104719	0.00118482	Lost
ENSG00000143815	3930	LBR	-2.09166	0.000106728	0.00120439	Lost
ENSG00000204856	29902	FAM216A	-2.51082	0.000107772	0.00121458	Lost
ENSG00000173638	6573	SLC19A1	-2.89596	0.000109292	0.00123047	Lost
ENSG00000173020	156	GRK2	-2.15523	0.000109325	0.00123047	Lost
ENSG00000128791	57045	TWSG1	-2.29387	0.000109696	0.00123384	Lost
ENSG00000130669	10298	PAK4	-2.36848	0.000110445	0.00124146	Lost
ENSG00000165152	84302	PGAP4	-3.09589	0.000111526	0.00125138	Lost
ENSG00000166439	254225	RNF169	-1.81977	0.000111545	0.00125138	Lost
ENSG00000091436	51776	MAP3K20	-1.87736	0.000112189	0.00125697	Lost
ENSG00000176438	161176	SYNE3	-2.08127	0.000113232	0.00126738	Lost
ENSG00000174748	6138	RPL15	-2.4215	0.000113265	0.00126738	Lost
ENSG00000137804	51203	NUSAP1	-4.05085	0.000113555	0.0012698	Lost
ENSG00000106608	55665	URGCP	-1.70879	0.00011545	0.00128932	Lost
ENSG00000123975	1164	CKS2	-4.15764	0.000115726	0.00129157	Lost
ENSG00000162889	9261	MAPKAPK2	-1.62505	0.00011639	0.00129813	Lost
ENSG00000100228	9609	RAB36	-1.96831	0.0001169	0.00130298	Lost
ENSG00000119242	80212	CCDC92	-1.96607	0.000117234	0.00130573	Lost
ENSG00000170421	3856	KRT8	-2.08558	0.000117298	0.00130573	Lost
ENSG00000139842	8451	CUL4A	-2.07451	0.000117831	0.00131082	Lost
ENSG00000134318	9475	ROCK2	-1.78017	0.000118268	0.00131482	Lost
ENSG00000167925	84514	GHDC	-2.42408	0.000120923	0.00134175	Lost
ENSG00000091640	9552	SPAG7	-1.86893	0.000122746	0.00136109	Lost
ENSG00000150990	57647	DHX37	-2.06124	0.000126222	0.00139605	Lost
ENSG00000133789	23075	SWAP70	-2.20419	0.000127293	0.0014061	Lost
ENSG00000129028	56906	THAP10	-3.21577	0.000127612	0.00140872	Lost
ENSG00000071282	29995	LMCD1	-3.49907	0.000128455	0.00141712	Lost
ENSG00000075223	10512	SEMA3C	-2.24863	0.000128771	0.00141969	Lost
ENSG00000157954	26100	WIPI2	-2.11889	0.000134585	0.00148095	Lost
ENSG00000156381	122416	ANKRD9	-2.93733	0.000135058	0.00148521	Lost
ENSG00000183255	754	PTTG1IP	-1.83296	0.00013671	0.00150146	Lost
ENSG00000122034	2971	GTF3A	-2.16864	0.000137335	0.00150684	Lost
ENSG00000042753	1175	AP2S1	-2.50089	0.000137375	0.00150684	Lost
ENSG00000185745	3434	IFIT1	-3.04473	0.000138157	0.00151446	Lost
ENSG00000149485	3992	FADS1	-2.66083	0.000138445	0.00151569	Lost
ENSG00000233608	117581	TWIST2	-2.91383	0.000138798	0.00151841	Lost
ENSG00000285043	112694756	LOC112694756	-2.61299	0.000140433	0.00153356	Lost
ENSG00000130340	51429	SNX9	-2.32622	0.000140555	0.00153391	Lost
ENSG00000133030	23164	MPRIP	-2.10262	0.000141998	0.00154869	Lost
ENSG00000103257	8140	SLC7A5	-2.88759	0.000142778	0.0015562	Lost
ENSG00000121775	55116	TMEM39B	-1.94609	0.000144043	0.00156802	Lost
ENSG00000005448	84058	WDR54	-3.24723	0.000145588	0.00158283	Lost
ENSG00000185201	10581	IFITM2	-3.28534	0.000145767	0.00158378	Lost
ENSG00000265681	6139	RPL17	-2.3159	0.00014588	0.00158401	Lost
ENSG00000013573	1663	DDX11	-3.46489	0.000146224	0.00158575	Lost
ENSG00000164323	57587	CFAP97	-1.8876	0.000149635	0.0016213	Lost
ENSG00000136942	11224	RPL35	-2.15541	0.000149691	0.0016213	Lost
ENSG00000142676	6135	RPL11	-2.48202	0.000151212	0.00163573	Lost
ENSG00000170323	2167	FABP4	-6.90745	0.000153924	0.00166194	Lost
ENSG00000169764	7360	UGP2	-1.89317	0.000154519	0.00166732	Lost
ENSG00000129187	1635	DCTD	-2.02974	0.000155567	0.00167443	Lost
ENSG00000137819	54852	PAQR5	-2.91325	0.000157147	0.00168879	Lost
ENSG00000155016	113612	CYP2U1	-2.85083	0.000157285	0.00168879	Lost
ENSG00000167705	83547	RILP	-2.21332	0.000157545	0.00169045	Lost
ENSG00000116670	10459	MAD2L2	-2.56594	0.000158718	0.00170091	Lost
ENSG00000169604	84168	ANTXR1	-2.39893	0.000159056	0.00170348	Lost
ENSG00000168393	1841	DTYMK	-3.22517	0.000160007	0.0017126	Lost
ENSG00000092470	79968	WDR76	-3.113	0.000161286	0.0017248	Lost
ENSG00000151929	9531	BAG3	-2.21943	0.000162867	0.00173997	Lost
ENSG00000156508	1915	EEF1A1	-2.55006	0.000164029	0.00175021	Lost
ENSG00000137478	9873	FCHSD2	-1.60851	0.000164175	0.00175069	Lost
ENSG00000188229	10383	TUBB4B	-3.18001	0.000167192	0.00178066	Lost
ENSG00000101417	11264	PXMP4	-2.45441	0.000167764	0.00178565	Lost
ENSG00000182916	56849	TCEAL7	-2.69824	0.000168429	0.00179162	Lost
ENSG00000133026	4628	MYH10	-2.27459	0.000173893	0.00184747	Lost
ENSG00000144034	51002	TPRKB	-2.6187	0.000174623	0.00185408	Lost
ENSG00000141873	29985	SLC39A3	-2.02747	0.000178903	0.00189719	Lost
ENSG00000187840	1978	EIF4EBP1	-2.98124	0.000180023	0.00190631	Lost
ENSG00000152240	115106	HAUS1	-2.26804	0.000180889	0.00191353	Lost
ENSG00000154710	27342	RABGEF1	-1.77614	0.000181468	0.00191849	Lost
ENSG00000163629	5783	PTPN13	-2.68155	0.000188886	0.00198475	Lost
ENSG00000149273	6188	RPS3	-2.09497	0.000191457	0.00200449	Lost
ENSG00000166173	55323	LARP6	-2.4054	0.000191463	0.00200449	Lost
ENSG00000146411	154091	SLC2A12	-3.75598	0.000192053	0.00200945	Lost
ENSG00000129353	57153	SLC44A2	-1.98856	0.000192725	0.00201526	Lost
ENSG00000184428	116447	TOP1MT	-2.53794	0.00019393	0.00202662	Lost
ENSG00000162512	9672	SDC3	-3.53946	0.000195337	0.00204009	Lost
ENSG00000090565	9727	RAB11FIP3	-2.18459	0.000197546	0.00206066	Lost
ENSG00000100281	10042	HMGXB4	-1.7457	0.000200092	0.00208344	Lost
ENSG00000157613	90993	CREB3L1	-3.12665	0.000201149	0.00209192	Lost
ENSG00000134802	29015	SLC43A3	-3.7307	0.000202343	0.00210308	Lost
ENSG00000138735	8654	PDE5A	-2.83346	0.000202702	0.00210554	Lost
ENSG00000131389	6533	SLC6A6	-2.87658	0.000207421	0.00215196	Lost
ENSG00000141040	57336	ZNF287	-2.91909	0.000208367	0.00216048	Lost
ENSG00000145592	6167	RPL37	-2.53129	0.000213537	0.0022101	Lost
ENSG00000165501	122769	LRR1	-3.22994	0.00021436	0.00221729	Lost
ENSG00000136811	4957	ODF2	-2.58434	0.000215503	0.00222777	Lost
ENSG00000188846	9045	RPL14	-2.22223	0.00021696	0.00224148	Lost
ENSG00000164171	3673	ITGA2	-3.4321	0.000222265	0.00229081	Lost
ENSG00000146674	3486	IGFBP3	-4.03089	0.000224161	0.00230621	Lost
ENSG00000102781	84056	KATNAL1	-2.40508	0.00022483	0.00231034	Lost
ENSG00000100522	64841	GNPNAT1	-2.17917	0.000225397	0.00231479	Lost
ENSG00000011465	1634	DCN	-3.76537	0.000229189	0.00235092	Lost
ENSG00000095303	5742	PTGS1	-3.30591	0.000229827	0.00235467	Lost
ENSG00000177409	219285	SAMD9L	-2.40349	0.000230153	0.0023566	Lost
ENSG00000084731	3797	KIF3C	-2.24703	0.000230445	0.00235819	Lost
ENSG00000124134	3787	KCNS1	-3.85701	0.000234197	0.00239375	Lost
ENSG00000123609	9111	NMI	-1.99489	0.000234357	0.00239397	Lost
ENSG00000182952	10473	HMGN4	-2.13857	0.00023513	0.00240044	Lost
ENSG00000134291	79022	TMEM106C	-3.18794	0.000239109	0.00243961	Lost
ENSG00000112851	55914	ERBIN	-1.79131	0.000241027	0.00245629	Lost
ENSG00000198353	3221	HOXC4	-3.07965	0.000245271	0.00249806	Lost
ENSG00000115415	6772	STAT1	-2.17606	0.000246382	0.00250789	Lost
ENSG00000164087	25886	POC1A	-3.77199	0.000248566	0.00252862	Lost
ENSG00000124467	440533	PSG8	-6.63564	0.000249157	0.00253226	Lost
ENSG00000055332	5610	EIF2AK2	-1.9911	0.000249217	0.00253226	Lost
ENSG00000149948	8091	HMGA2	-2.70705	0.000249467	0.00253286	Lost
ENSG00000186625	11104	KATNA1	-1.67966	0.000250719	0.00254153	Lost
ENSG00000147604	6129	RPL7	-2.30787	0.000251615	0.00254912	Lost
ENSG00000115594	3554	IL1R1	-3.79153	0.000252574	0.00255733	Lost
ENSG00000166250	79827	CLMP	-2.218	0.000258022	0.00260628	Lost
ENSG00000142230	10055	SAE1	-2.72613	0.000259093	0.00261412	Lost
ENSG00000186468	6228	RPS23	-2.35632	0.000260736	0.00262916	Lost
ENSG00000110047	10938	EHD1	-2.17089	0.000261291	0.00263169	Lost
ENSG00000075391	9462	RASAL2	-1.98898	0.000263466	0.00265203	Lost
ENSG00000185347	283643	TEDC1	-3.60131	0.000264808	0.00266399	Lost
ENSG00000138382	29081	METTL5	-2.01637	0.00026689	0.00268181	Lost
ENSG00000104529	1936	EEF1D	-2.04863	0.000268507	0.00269649	Lost
ENSG00000109113	83871	RAB34	-2.14775	0.000268826	0.00269812	Lost
ENSG00000011304	5725	PTBP1	-1.84536	0.000270085	0.0027076	Lost
ENSG00000156689	219970	GLYATL2	-3.68808	0.000272099	0.00272587	Lost
ENSG00000087086	2512	FTL	-2.3831	0.000274328	0.00274483	Lost
ENSG00000136710	84317	CCDC115	-1.85797	0.000275601	0.00275489	Lost
ENSG00000157933	6497	SKI	-2.40894	0.000277618	0.00277345	Lost
ENSG00000171863	6201	RPS7	-2.26815	0.000282115	0.00281511	Lost
ENSG00000126947	51309	ARMCX1	-2.13439	0.000284561	0.00283624	Lost
ENSG00000130881	4037	LRP3	-3.80256	0.000292576	0.00291107	Lost
ENSG00000119403	26147	PHF19	-2.86555	0.00029438	0.00292456	Lost
ENSG00000129048	51554	ACKR4	-4.25319	0.000294911	0.00292586	Lost
ENSG00000135905	55619	DOCK10	-2.78318	0.000299516	0.00296302	Lost
ENSG00000124207	1434	CSE1L	-2.85104	0.000310472	0.00306628	Lost
ENSG00000144713	6161	RPL32	-2.41596	0.000310487	0.00306628	Lost
ENSG00000273003	100528018	ARL2-SNX15	-6.96364	0.000310842	0.00306803	Lost
ENSG00000105640	6142	RPL18A	-2.39848	0.000316757	0.00312284	Lost
ENSG00000117143	6675	UAP1	-2.17717	0.000321622	0.00316537	Lost
ENSG00000133315	28992	MACROD1	-2.68623	0.000326285	0.00320943	Lost
ENSG00000104738	4173	MCM4	-3.37246	0.0003288	0.00323232	Lost
ENSG00000034510	9168	TMSB10	-1.94795	0.000330334	0.00324556	Lost
ENSG00000168067	5871	MAP4K2	-2.19269	0.000330681	0.00324712	Lost
ENSG00000107317	5730	PTGDS	-3.76595	0.000331855	0.00325679	Lost
ENSG00000148082	53358	SHC3	-2.47347	0.000334498	0.00328086	Lost
ENSG00000175416	1212	CLTB	-1.83383	0.000338374	0.00331645	Lost
ENSG00000093217	9942	XYLB	-2.12973	0.000338511	0.00331645	Lost
ENSG00000108854	64750	SMURF2	-2.09781	0.000339637	0.00332558	Lost
ENSG00000132405	57533	TBC1D14	-1.84231	0.000340843	0.00333361	Lost
ENSG00000132612	27183	VPS4A	-1.7735	0.00034126	0.0033358	Lost
ENSG00000137831	55075	UACA	-2.81253	0.000342771	0.00334677	Lost
ENSG00000167779	3489	IGFBP6	-3.47088	0.000344143	0.00335636	Lost
ENSG00000123213	57486	NLN	-2.3507	0.000344626	0.00335918	Lost
ENSG00000288656			-3.70797	0.000345897	0.00336966	Lost
ENSG00000093009	8318	CDC45	-3.62501	0.00034627	0.00337139	Lost
ENSG00000135318	4907	NT5E	-2.73472	0.000348372	0.00338994	Lost
ENSG00000140694	5073	PARN	-1.84078	0.000349144	0.00339528	Lost
ENSG00000133243	55643	BTBD2	-2.14752	0.000350709	0.00340511	Lost
ENSG00000140575	8826	IQGAP1	-1.918	0.000350876	0.00340511	Lost
ENSG00000149503	3619	INCENP	-3.40337	0.000351109	0.00340511	Lost
ENSG00000122958	9559	VPS26A	-1.90793	0.000351419	0.00340613	Lost
ENSG00000147592	51110	LACTB2	-1.95007	0.000351676	0.00340671	Lost
ENSG00000165757	57608	JCAD	-2.20595	0.000353689	0.00342429	Lost
ENSG00000137038	90871	DMAC1	-2.18542	0.000355933	0.00344408	Lost
ENSG00000025293	51230	PHF20	-1.86109	0.000362884	0.00350544	Lost
ENSG00000148908	6001	RGS10	-2.42484	0.000366368	0.00353513	Lost
ENSG00000118515	6446	SGK1	-2.24001	0.000369301	0.00355951	Lost
ENSG00000184374	10584	COLEC10	-2.55408	0.000369307	0.00355951	Lost
ENSG00000020922	4361	MRE11	-2.5376	0.000371157	0.00357334	Lost
ENSG00000113810	10051	SMC4	-3.02242	0.000378224	0.00363935	Lost
ENSG00000106049	11112	HIBADH	-2.19138	0.000380718	0.0036613	Lost
ENSG00000153406	57407	NMRAL1	-2.76179	0.000381505	0.00366683	Lost
ENSG00000187815	339559	ZFP69	-2.40033	0.000384598	0.00369237	Lost
ENSG00000137944	56267	KYAT3	-1.86058	0.000385572	0.00369768	Lost
ENSG00000179364	23241	PACS2	-1.80545	0.000395252	0.00378209	Lost
ENSG00000072110	87	ACTN1	-2.29918	0.00039864	0.00381029	Lost
ENSG00000130988	9104	RGN	-3.23137	0.000401266	0.00382901	Lost
ENSG00000109881	91057	CCDC34	-3.39777	0.000401904	0.00383299	Lost
ENSG00000135678	1368	CPM	-2.6236	0.000402491	0.00383645	Lost
ENSG00000012171	7869	SEMA3B	-3.87335	0.000404834	0.00385666	Lost
ENSG00000124733	4201	MEA1	-2.075	0.000408725	0.00388943	Lost
ENSG00000131591	54991	C1orf159	-2.30864	0.000410236	0.00389969	Lost
ENSG00000064763	55711	FAR2	-2.32764	0.000411936	0.00391135	Lost
ENSG00000198355	415116	PIM3	-2.11942	0.00041621	0.00394976	Lost
ENSG00000131323	7187	TRAF3	-2.00096	0.000416536	0.00395068	Lost
ENSG00000116062	2956	MSH6	-2.0553	0.0004184	0.00396617	Lost
ENSG00000158828	65018	PINK1	-2.19829	0.00041905	0.00396798	Lost
ENSG00000176946	51078	THAP4	-1.82561	0.000420744	0.00398182	Lost
ENSG00000158710	8407	TAGLN2	-2.1837	0.000422209	0.00399131	Lost
ENSG00000129810	151648	SGO1	-4.15721	0.000422874	0.00399541	Lost
ENSG00000013588	9052	GPRC5A	-3.12597	0.000424436	0.00400796	Lost
ENSG00000170848	5675	PSG6	-4.37994	0.000425862	0.00401704	Lost
ENSG00000152582	79925	SPEF2	-2.4882	0.000426923	0.00402484	Lost
ENSG00000205542	7114	TMSB4X	-2.30124	0.000431398	0.00406258	Lost
ENSG00000152404	143884	CWF19L2	-1.92573	0.000434406	0.00408645	Lost
ENSG00000001630	1595	CYP51A1	-1.90475	0.00043928	0.00412779	Lost
ENSG00000065154	4942	OAT	-2.1882	0.000441845	0.00414907	Lost
ENSG00000118898	5493	PPL	-4.47199	0.000442026	0.00414907	Lost
ENSG00000243056	8637	EIF4EBP3	-2.71124	0.000442268	0.00414909	Lost
ENSG00000172175	10892	MALT1	-1.72809	0.000448481	0.00420301	Lost
ENSG00000104904	4946	OAZ1	-1.84985	0.000448651	0.00420301	Lost
ENSG00000131778	9557	CHD1L	-2.34051	0.000448746	0.00420301	Lost
ENSG00000164038	133308	SLC9B2	-2.62819	0.000455753	0.004264	Lost
ENSG00000163577	56648	EIF5A2	-2.36391	0.000457521	0.00427822	Lost
ENSG00000028310	65980	BRD9	-1.91022	0.000459536	0.00429474	Lost
ENSG00000158164	11013	TMSB15A	-3.82266	0.000461421	0.00431001	Lost
ENSG00000182179	7318	UBA7	-3.045	0.000469799	0.00438352	Lost
ENSG00000125753	7408	VASP	-2.21505	0.000470497	0.00438539	Lost
ENSG00000166483	7465	WEE1	-1.88868	0.000470508	0.00438539	Lost
ENSG00000285077	89839	ARHGAP11B	-2.78533	0.000472607	0.00440257	Lost
ENSG00000115350	56655	POLE4	-2.50763	0.000476511	0.00443655	Lost
ENSG00000131732	84240	ZCCHC9	-1.68335	0.000477042	0.00443909	Lost
ENSG00000139211	347902	AMIGO2	-2.04541	0.000478617	0.00445134	Lost
ENSG00000231500	6222	RPS18	-2.22049	0.000484003	0.00449901	Lost
ENSG00000175550	10589	DRAP1	-2.41651	0.000487366	0.00452539	Lost
ENSG00000140365	54939	COMMD4	-2.7127	0.000488475	0.00453081	Lost
ENSG00000286190	728392	LOC728392	-2.3143	0.00048929	0.0045343	Lost
ENSG00000120509	51248	PDZD11	-1.95949	0.000489988	0.00453752	Lost
ENSG00000076344	8786	RGS11	-3.97289	0.0004937	0.00456699	Lost
ENSG00000166780	89927	BMERB1	-2.27041	0.000497398	0.00459873	Lost
ENSG00000167325	6240	RRM1	-2.84715	0.000497811	0.00460008	Lost
ENSG00000150977	196383	RILPL2	-2.74941	0.000503745	0.00465243	Lost
ENSG00000176909	284358	MAMSTR	-2.26075	0.000505338	0.00466464	Lost
ENSG00000164114	79884	MAP9	-2.17917	0.00050763	0.00468329	Lost
ENSG00000115268	6209	RPS15	-2.04747	0.000508368	0.00468672	Lost
ENSG00000092853	63967	CLSPN	-3.49258	0.000508545	0.00468672	Lost
ENSG00000086015	23139	MAST2	-2.00077	0.000514017	0.00473461	Lost
ENSG00000172244	375444	C5orf34	-3.39534	0.000516122	0.00475147	Lost
ENSG00000067560	387	RHOA	-1.8914	0.000517592	0.00476095	Lost
ENSG00000167460	7171	TPM4	-2.02156	0.000517704	0.00476095	Lost
ENSG00000015676	23386	NUDCD3	-1.89716	0.000519592	0.00477576	Lost
ENSG00000169504	25932	CLIC4	-1.92122	0.000520854	0.00478187	Lost
ENSG00000137767	58472	SQOR	-2.25333	0.000521089	0.00478187	Lost
ENSG00000131470	29893	PSMC3IP	-3.26563	0.000523824	0.00479999	Lost
ENSG00000082482	3776	KCNK2	-2.60674	0.000523898	0.00479999	Lost
ENSG00000173621	78999	LRFN4	-3.04881	0.000529892	0.00484975	Lost
ENSG00000136379	58489	ABHD17C	-2.42892	0.000542183	0.00495868	Lost
ENSG00000169972	126789	PUSL1	-2.17097	0.000542369	0.00495868	Lost
ENSG00000176014	84617	TUBB6	-2.26358	0.000548252	0.00500457	Lost
ENSG00000112208	9532	BAG2	-2.81782	0.000548259	0.00500457	Lost
ENSG00000122641	3624	INHBA	-2.38851	0.000550165	0.00501931	Lost
ENSG00000196531	4666	NACA	-2.09878	0.000551338	0.00502534	Lost
ENSG00000181751	90355	MACIR	-2.58392	0.000553684	0.00504341	Lost
ENSG00000164758	90390	MED30	-2.4273	0.00057532	0.00522393	Lost
ENSG00000178878	81575	APOLD1	-2.62191	0.000581678	0.00527888	Lost
ENSG00000102024	5358	PLS3	-2.05347	0.000582571	0.00528168	Lost
ENSG00000127666	148022	TICAM1	-2.23153	0.0005885	0.00533237	Lost
ENSG00000118007	10274	STAG1	-1.96208	0.000589573	0.00533766	Lost
ENSG00000116898	64960	MRPS15	-1.94867	0.000589703	0.00533766	Lost
ENSG00000101003	9837	GINS1	-3.58375	0.000591924	0.00535496	Lost
ENSG00000080709	3781	KCNN2	-2.66747	0.000593626	0.00536753	Lost
ENSG00000140859	3801	KIFC3	-2.5289	0.000599074	0.00541112	Lost
ENSG00000163704	285368	PRRT3	-2.04485	0.000603137	0.00544212	Lost
ENSG00000077152	29089	UBE2T	-3.52536	0.000605389	0.00545673	Lost
ENSG00000204628	10399	RACK1	-2.03137	0.00060812	0.00547848	Lost
ENSG00000205795	192668	CYS1	-3.80749	0.0006149	0.00553667	Lost
ENSG00000058804	55706	NDC1	-3.01192	0.000615912	0.00554289	Lost
ENSG00000138675	2250	FGF5	-2.44552	0.000616628	0.00554427	Lost
ENSG00000183486	4600	MX2	-2.87258	0.000616708	0.00554427	Lost
ENSG00000166825	290	ANPEP	-2.69975	0.000617873	0.00555184	Lost
ENSG00000160446	84885	ZDHHC12	-2.6558	0.000618421	0.00555387	Lost
ENSG00000188807	199953	TMEM201	-2.57855	0.000622029	0.00558046	Lost
ENSG00000130826	1736	DKC1	-2.02704	0.000624617	0.00559818	Lost
ENSG00000121579	80218	NAA50	-2.13737	0.000626444	0.00561131	Lost
ENSG00000164251	2150	F2RL1	-2.76451	0.000628193	0.00562405	Lost
ENSG00000186111	23396	PIP5K1C	-2.13761	0.000634887	0.00567809	Lost
ENSG00000138385	6741	SSB	-1.61272	0.000635598	0.0056815	Lost
ENSG00000169047	3667	IRS1	-2.32663	0.000638659	0.00570295	Lost
ENSG00000126247	826	CAPNS1	-1.84093	0.000639495	0.00570746	Lost
ENSG00000168765	2948	GSTM4	-2.26182	0.000641239	0.00572006	Lost
ENSG00000284906	89839	ARHGAP11B	-3.66002	0.000647595	0.00577377	Lost
ENSG00000105185	9141	PDCD5	-2.03253	0.000650906	0.0058003	Lost
ENSG00000107798	3988	LIPA	-1.85641	0.000654383	0.00582526	Lost
ENSG00000172830	54961	SSH3	-2.7742	0.000660448	0.00587016	Lost
ENSG00000165169	6990	DYNLT3	-1.96284	0.000661858	0.00587966	Lost
ENSG00000149554	1111	CHEK1	-3.04256	0.000662909	0.00588596	Lost
ENSG00000175390	8665	EIF3F	-2.00241	0.000666139	0.00591159	Lost
ENSG00000019549	6591	SNAI2	-2.20524	0.000667904	0.00592117	Lost
ENSG00000120896	10174	SORBS3	-2.17493	0.000668539	0.00592297	Lost
ENSG00000114331	23527	ACAP2	-1.68178	0.000669062	0.00592297	Lost
ENSG00000184117	8508	NIPSNAP1	-1.64296	0.000669138	0.00592297	Lost
ENSG00000159593	8883	NAE1	-2.00367	0.000669718	0.00592506	Lost
ENSG00000136193	9805	SCRN1	-1.65945	0.000673131	0.00595158	Lost
ENSG00000156802	29028	ATAD2	-2.96138	0.000673733	0.00595158	Lost
ENSG00000100379	79734	KCTD17	-2.53598	0.000673965	0.00595158	Lost
ENSG00000169105	113189	CHST14	-1.82505	0.000674096	0.00595158	Lost
ENSG00000226479	79134	TMEM185B	-1.93812	0.000676606	0.00596763	Lost
ENSG00000065802	51665	ASB1	-1.94359	0.000687282	0.00605869	Lost
ENSG00000167617	148170	CDC42EP5	-2.58356	0.000691275	0.00609078	Lost
ENSG00000174236	387849	REP15	-3.38631	0.000694559	0.00611659	Lost
ENSG00000063245	29924	EPN1	-1.97359	0.000696155	0.00612752	Lost
ENSG00000119397	11064	CNTRL	-2.42233	0.000703347	0.00618136	Lost
ENSG00000205339	10527	IPO7	-1.96184	0.000706188	0.00620316	Lost
ENSG00000162244	6159	RPL29	-2.02866	0.000712677	0.00624864	Lost
ENSG00000109320	4790	NFKB1	-2.11012	0.000712815	0.00624864	Lost
ENSG00000128245	7533	YWHAH	-2.56557	0.000716697	0.00627948	Lost
ENSG00000073536	54475	NLE1	-1.93666	0.000727955	0.00636841	Lost
ENSG00000122861	5328	PLAU	-3.41178	0.000731984	0.00639392	Lost
ENSG00000078269	8871	SYNJ2	-2.11414	0.00073397	0.00640803	Lost
ENSG00000151414	140609	NEK7	-1.96926	0.000739389	0.00645207	Lost
ENSG00000008988	6224	RPS20	-2.09975	0.00074612	0.00650422	Lost
ENSG00000125743	6633	SNRPD2	-1.92069	0.000749493	0.00653032	Lost
ENSG00000000460	55732	C1orf112	-3.20894	0.000750457	0.00653542	Lost
ENSG00000185650	677	ZFP36L1	-2.45858	0.000757004	0.00658578	Lost
ENSG00000150687	11098	PRSS23	-1.88586	0.000765108	0.00665293	Lost
ENSG00000119333	89891	DYNC2I2	-2.56085	0.000765827	0.00665583	Lost
ENSG00000105755	23474	ETHE1	-2.622	0.000776796	0.00674775	Lost
ENSG00000065882	23216	TBC1D1	-1.9248	0.000777931	0.00675421	Lost
ENSG00000103335	9780	PIEZO1	-2.34208	0.000784449	0.00680395	Lost
ENSG00000135736	92922	CCDC102A	-3.03732	0.000793428	0.00687492	Lost
ENSG00000107140	7016	TESK1	-2.13608	0.000794339	0.00687935	Lost
ENSG00000176046	26471	NUPR1	-3.05246	0.000799464	0.00691679	Lost
ENSG00000174444	6124	RPL4	-2.17244	0.000801692	0.00693258	Lost
ENSG00000100216	56993	TOMM22	-1.67788	0.000802634	0.00693725	Lost
ENSG00000049192	11174	ADAMTS6	-2.65947	0.000803149	0.00693822	Lost
ENSG00000143545	5872	RAB13	-2.23956	0.000804791	0.00694893	Lost
ENSG00000182774	6218	RPS17	-2.10306	0.000806421	0.00695952	Lost
ENSG00000134222	84722	PSRC1	-3.51793	0.00080844	0.00697345	Lost
ENSG00000062822	5424	POLD1	-2.934	0.000814537	0.00702253	Lost
ENSG00000164122	140458	ASB5	-2.46828	0.000827439	0.00711598	Lost
ENSG00000142552	57333	RCN3	-1.90994	0.000833111	0.0071579	Lost
ENSG00000109099	5376	PMP22	-2.02764	0.000837255	0.00718963	Lost
ENSG00000131469	6155	RPL27	-1.98488	0.000838216	0.0071943	Lost
ENSG00000183793	100288332	NPIPA5	-3.92978	0.000838838	0.00719606	Lost
ENSG00000163682	6133	RPL9	-2.18392	0.000850065	0.00728151	Lost
ENSG00000170276	3316	HSPB2	-2.76569	0.000855363	0.00731962	Lost
ENSG00000136048	55332	DRAM1	-2.31661	0.000857346	0.00733215	Lost
ENSG00000113578	2246	FGF1	-2.9566	0.000857787	0.00733215	Lost
ENSG00000164978	318	NUDT2	-2.02084	0.000863613	0.00737557	Lost
ENSG00000168884	79155	TNIP2	-2.06438	0.000867978	0.00740617	Lost
ENSG00000107130	23413	NCS1	-2.47023	0.000868055	0.00740617	Lost
ENSG00000162062	80178	TEDC2	-3.23352	0.000872024	0.00743376	Lost
ENSG00000160783	11243	PMF1	-1.78901	0.000872535	0.00743376	Lost
ENSG00000128050	10606	PAICS	-2.17443	0.000879316	0.00748374	Lost
ENSG00000156876	163786	SASS6	-2.6519	0.000883417	0.00751493	Lost
ENSG00000162104	115	ADCY9	-2.63717	0.000884674	0.00752191	Lost
ENSG00000186577	221491	SMIM29	-2.87239	0.00089671	0.00761299	Lost
ENSG00000163931	7086	TKT	-2.60895	0.000902664	0.00765976	Lost
ENSG00000152465	9397	NMT2	-1.87596	0.000903818	0.00766201	Lost
ENSG00000272047	404672	GTF2H5	-2.13921	0.000909603	0.00770348	Lost
ENSG00000167526	6137	RPL13	-2.21507	0.000912162	0.00772136	Lost
ENSG00000125844	6238	RRBP1	-1.6835	0.000916178	0.00774774	Lost
ENSG00000164920	116039	OSR2	-3.92485	0.000932142	0.00787888	Lost
ENSG00000106305	7965	AIMP2	-2.1094	0.000933961	0.00789039	Lost
ENSG00000155760	8324	FZD7	-2.06744	0.000937794	0.00791245	Lost
ENSG00000174945	155185	AMZ1	-2.33609	0.000937949	0.00791245	Lost
ENSG00000110031	9404	LPXN	-3.05899	0.000939023	0.00791764	Lost
ENSG00000119537	2531	KDSR	-1.72265	0.000947675	0.00798279	Lost
ENSG00000227500	113178	SCAMP4	-2.07853	0.000955503	0.00803751	Lost
ENSG00000048828	23196	FAM120A	-1.78008	0.00095557	0.00803751	Lost
ENSG00000106031	3209	HOXA13	-1.74647	0.00095703	0.00804586	Lost
ENSG00000147202	1730	DIAPH2	-1.92613	0.000960215	0.00806642	Lost
ENSG00000184371	1435	CSF1	-2.61097	0.000968626	0.00813146	Lost
ENSG00000075415	5250	SLC25A3	-1.84407	0.000972833	0.00815904	Lost
ENSG00000081923	5205	ATP8B1	-2.6158	0.000989951	0.0082903	Lost
ENSG00000254772	1937	EEF1G	-2.16664	0.00100338	0.0083987	Lost
ENSG00000162378	79699	ZYG11B	-1.71083	0.00100548	0.00841214	Lost
ENSG00000085719	8895	CPNE3	-1.8007	0.00100805	0.00842943	Lost
ENSG00000064205	8839	CCN5	-3.98996	0.00102194	0.00853333	Lost
ENSG00000178605	8225	GTPBP6	-1.90905	0.00102406	0.00854066	Lost
ENSG00000187109	4673	NAP1L1	-1.83681	0.0010243	0.00854066	Lost
ENSG00000175711	146712	B3GNTL1	-2.36421	0.0010404	0.00867067	Lost
ENSG00000174442	55055	ZWILCH	-3.35205	0.00104545	0.00870852	Lost
ENSG00000154027	26289	AK5	-2.69987	0.00105117	0.00875193	Lost
ENSG00000109171	57606	SLAIN2	-1.8054	0.00105389	0.00877037	Lost
ENSG00000198034	6191	RPS4X	-2.35809	0.0010566	0.00878444	Lost
ENSG00000153395	79888	LPCAT1	-2.11191	0.00105738	0.00878667	Lost
ENSG00000184584	340061	STING1	-2.57957	0.00105881	0.00879434	Lost
ENSG00000078369	2782	GNB1	-1.70282	0.00106277	0.00882297	Lost
ENSG00000166037	9702	CEP57	-1.66794	0.00106895	0.00886572	Lost
ENSG00000105889	256227	STEAP1B	-2.51674	0.00107305	0.00889545	Lost
ENSG00000183807	221303	FAM162B	-2.56039	0.00107561	0.00891243	Lost
ENSG00000132185	84824	FCRLA	-3.41937	0.00108472	0.00897926	Lost
ENSG00000152767	10160	FARP1	-1.90437	0.00108688	0.00899138	Lost
ENSG00000065978	4904	YBX1	-2.28992	0.00109829	0.00907852	Lost
ENSG00000147679	84294	UTP23	-1.65172	0.00109891	0.00907928	Lost
ENSG00000139618	675	BRCA2	-3.40186	0.00110301	0.00910884	Lost
ENSG00000068079	3430	IFI35	-2.03148	0.00110439	0.00911274	Lost
ENSG00000105447	83743	GRWD1	-2.22538	0.00110507	0.00911274	Lost
ENSG00000050438	9498	SLC4A8	-2.90106	0.00111431	0.00918452	Lost
ENSG00000184178	152579	SCFD2	-2.37735	0.0011174	0.00919774	Lost
ENSG00000114251	7474	WNT5A	-2.9444	0.00111751	0.00919774	Lost
ENSG00000184838	51334	PRR16	-2.51008	0.00112051	0.00921801	Lost
ENSG00000068323	7030	TFE3	-1.82194	0.00112648	0.0092583	Lost
ENSG00000100422	64781	CERK	-2.19517	0.00113338	0.00930615	Lost
ENSG00000104884	2068	ERCC2	-2.17123	0.00113983	0.0093546	Lost
ENSG00000136802	56262	LRRC8A	-2.17858	0.0011407	0.00935732	Lost
ENSG00000101773	5932	RBBP8	-2.38161	0.00115195	0.00944513	Lost
ENSG00000235106	266655	BRD3OS	-2.07887	0.00115649	0.0094778	Lost
ENSG00000081870	51668	HSPB11	-1.99195	0.00116219	0.00951548	Lost
ENSG00000103260	79006	METRN	-2.36809	0.00117563	0.00962096	Lost
ENSG00000163633	132989	C4orf36	-2.89305	0.00118685	0.00970288	Lost
ENSG00000173456	79102	RNF26	-2.14536	0.0011879	0.00970294	Lost
ENSG00000010292	9918	NCAPD2	-2.52079	0.00121369	0.00989958	Lost
ENSG00000166896	91419	ATP23	-2.45263	0.00121757	0.00992647	Lost
ENSG00000125733	9322	TRIP10	-1.96429	0.00122516	0.00997899	Lost
ENSG00000104213	5157	PDGFRL	-3.71547	0.00123727	0.010068	Lost
ENSG00000171700	10287	RGS19	-2.43428	0.00126146	0.0102408	Lost
ENSG00000147853	50808	AK3	-1.90033	0.00126623	0.0102698	Lost
ENSG00000149131	710	SERPING1	-3.6671	0.00127651	0.0103386	Lost
ENSG00000112667	10591	DNPH1	-2.4201	0.00127783	0.0103436	Lost
ENSG00000021355	1992	SERPINB1	-1.75998	0.00127832	0.0103436	Lost
ENSG00000213741	6235	RPS29	-2.09051	0.00129184	0.0104463	Lost
ENSG00000196569	3908	LAMA2	-3.22873	0.00129224	0.0104463	Lost
ENSG00000147459	80005	DOCK5	-2.11184	0.00129284	0.0104463	Lost
ENSG00000152076	91409	CCDC74B	-2.49172	0.00130841	0.0105672	Lost
ENSG00000070669	440	ASNS	-2.75547	0.00131274	0.0105889	Lost
ENSG00000152457	64421	DCLRE1C	-2.04022	0.00131417	0.0105889	Lost
ENSG00000165060	2395	FXN	-2.07717	0.0013333	0.010733	Lost
ENSG00000125319	78995	HROB	-3.54109	0.00134196	0.0107927	Lost
ENSG00000101825	25878	MXRA5	-2.8417	0.00134382	0.0108025	Lost
ENSG00000180370	5062	PAK2	-1.65421	0.00134651	0.0108192	Lost
ENSG00000255152	100532732	MSH5-SAPCD1	-2.69612	0.00135004	0.0108425	Lost
ENSG00000162636	284611	FAM102B	-2.35884	0.00135541	0.0108755	Lost
ENSG00000093183	9117	SEC22C	-1.86091	0.00135944	0.0109027	Lost
ENSG00000120860	51019	WASHC3	-1.80771	0.00136557	0.0109468	Lost
ENSG00000177119	196527	ANO6	-1.92938	0.00136741	0.0109565	Lost
ENSG00000112992	23530	NNT	-1.97624	0.0013742	0.0110013	Lost
ENSG00000148834	9446	GSTO1	-2.42709	0.00139523	0.0111431	Lost
ENSG00000108106	27338	UBE2S	-3.08643	0.00140101	0.011184	Lost
ENSG00000134072	8536	CAMK1	-2.57006	0.00140282	0.0111933	Lost
ENSG00000175018	387718	TEX36	-6.3859	0.00140661	0.0112184	Lost
ENSG00000162627	51375	SNX7	-1.73268	0.00141143	0.0112517	Lost
ENSG00000198918	6170	RPL39	-2.14154	0.00141456	0.0112714	Lost
ENSG00000186868	4137	MAPT	-3.85611	0.00141532	0.0112722	Lost
ENSG00000147457	91782	CHMP7	-1.95711	0.00143044	0.0113769	Lost
ENSG00000065989	5141	PDE4A	-2.90244	0.00143535	0.0114106	Lost
ENSG00000138326	6229	RPS24	-2.05394	0.00146353	0.011624	Lost
ENSG00000101596	23347	SMCHD1	-1.58418	0.0014857	0.0117783	Lost
ENSG00000197958	6136	RPL12	-2.29807	0.00148645	0.0117789	Lost
ENSG00000103148	8131	NPRL3	-2.05775	0.00148989	0.0117953	Lost
ENSG00000163655	8833	GMPS	-2.00872	0.0014994	0.0118543	Lost
ENSG00000172379	9915	ARNT2	-2.4013	0.00151667	0.0119579	Lost
ENSG00000240747	100506243	KRBOX1	-3.30915	0.00154973	0.0122018	Lost
ENSG00000143458	126626	GABPB2	-1.74401	0.00155155	0.012205	Lost
ENSG00000111817	29940	DSE	-1.60525	0.00155464	0.0122237	Lost
ENSG00000172340	8801	SUCLG2	-1.84469	0.00156056	0.0122591	Lost
ENSG00000122033	219402	MTIF3	-1.64334	0.00157768	0.012371	Lost
ENSG00000116473	5906	RAP1A	-1.79632	0.00158566	0.0124167	Lost
ENSG00000136235	10457	GPNMB	-2.20226	0.00159032	0.0124475	Lost
ENSG00000161013	11282	MGAT4B	-2.19088	0.00159778	0.0125003	Lost
ENSG00000196139	8644	AKR1C3	-3.13652	0.00159932	0.0125066	Lost
ENSG00000144231	5433	POLR2D	-2.15019	0.00161828	0.0126492	Lost
ENSG00000131697	261734	NPHP4	-2.56478	0.0016314	0.0127401	Lost
ENSG00000188486	3014	H2AX	-3.10395	0.00164041	0.0127987	Lost
ENSG00000213722	23564	DDAH2	-1.69029	0.00165137	0.0128691	Lost
ENSG00000097021	11332	ACOT7	-2.87473	0.00165165	0.0128691	Lost
ENSG00000071626	26528	DAZAP1	-1.94351	0.00165302	0.012874	Lost
ENSG00000185862	2124	EVI2B	-4.4646	0.00165699	0.0128991	Lost
ENSG00000100106	11078	TRIOBP	-1.64903	0.0016585	0.012905	Lost
ENSG00000259207	3690	ITGB3	-3.35066	0.00166278	0.0129266	Lost
ENSG00000109736	10227	MFSD10	-1.63572	0.00167019	0.0129726	Lost
ENSG00000162542	255104	TMCO4	-2.08197	0.001683	0.0130662	Lost
ENSG00000187790	57697	FANCM	-2.79917	0.00169042	0.0131069	Lost
ENSG00000198755	4736	RPL10A	-1.98633	0.00169052	0.0131069	Lost
ENSG00000127423	79000	AUNIP	-3.25745	0.00169053	0.0131069	Lost
ENSG00000142168	6647	SOD1	-2.01888	0.00169362	0.013125	Lost
ENSG00000139350	121441	NEDD1	-2.18527	0.00169661	0.0131386	Lost
ENSG00000117862	51060	TXNDC12	-2.03238	0.001697	0.0131386	Lost
ENSG00000134780	747	DAGLA	-2.42705	0.00169766	0.0131386	Lost
ENSG00000178105	1662	DDX10	-2.05643	0.00170078	0.0131568	Lost
ENSG00000186767	139886	SPIN4	-2.25875	0.00171518	0.0132623	Lost
ENSG00000065308	9697	TRAM2	-1.75475	0.00172119	0.0133028	Lost
ENSG00000065057	4913	NTHL1	-1.91555	0.00174034	0.0134387	Lost
ENSG00000181029	126003	TRAPPC5	-1.67315	0.00175883	0.0135694	Lost
ENSG00000185262	283991	UBALD2	-2.31431	0.00175982	0.0135709	Lost
ENSG00000197472	57116	ZNF695	-5.00889	0.00179271	0.0138034	Lost
ENSG00000161011	8878	SQSTM1	-2.09388	0.00179398	0.0138034	Lost
ENSG00000167996	2495	FTH1	-2.28275	0.00180131	0.0138537	Lost
ENSG00000157110	11030	RBPMS	-2.22795	0.00180771	0.0138861	Lost
ENSG00000196584	7516	XRCC2	-3.13826	0.00180805	0.0138861	Lost
ENSG00000197948	89848	FCHSD1	-1.84869	0.00180875	0.0138861	Lost
ENSG00000147324	9258	MFHAS1	-1.93354	0.00184816	0.0141625	Lost
ENSG00000138172	51063	CALHM2	-2.12458	0.00184886	0.0141625	Lost
ENSG00000135480	3855	KRT7	-3.22069	0.00186879	0.0143089	Lost
ENSG00000272325	11165	NUDT3	-1.97166	0.00187133	0.0143182	Lost
ENSG00000149100	10480	EIF3M	-1.99293	0.00187167	0.0143182	Lost
ENSG00000164430	115004	CGAS	-2.13957	0.00187461	0.0143281	Lost
ENSG00000171509	59350	RXFP1	-6.7414	0.00187463	0.0143281	Lost
ENSG00000170085	375484	SIMC1	-1.69178	0.00187912	0.0143434	Lost
ENSG00000164713	25798	BRI3	-2.10863	0.00190154	0.0145016	Lost
ENSG00000130429	10095	ARPC1B	-1.95977	0.00191079	0.0145529	Lost
ENSG00000106615	6009	RHEB	-1.9272	0.00191246	0.0145592	Lost
ENSG00000005436	6936	GCFC2	-1.64588	0.00192205	0.0146128	Lost
ENSG00000198242	6147	RPL23A	-1.97632	0.00196282	0.0149162	Lost
ENSG00000131446	4245	MGAT1	-1.91549	0.0019744	0.0149973	Lost
ENSG00000135698	10200	MPHOSPH6	-1.75347	0.00197748	0.0150078	Lost
ENSG00000160298	54058	C21orf58	-2.69799	0.00197931	0.0150151	Lost
ENSG00000105989	7472	WNT2	-4.26181	0.00198358	0.0150409	Lost
ENSG00000187514	5757	PTMA	-1.98393	0.00199092	0.0150899	Lost
ENSG00000177932	30832	ZNF354C	-1.56623	0.00199317	0.0151003	Lost
ENSG00000116641	85440	DOCK7	-1.56056	0.00202807	0.015331	Lost
ENSG00000213719	1192	CLIC1	-2.22432	0.00205839	0.015524	Lost
ENSG00000120262	80129	CCDC170	-3.75447	0.00205916	0.015524	Lost
ENSG00000103404	57478	USP31	-1.98686	0.0020599	0.015524	Lost
ENSG00000198911	6721	SREBF2	-1.77402	0.0020999	0.0158048	Lost
ENSG00000070814	6949	TCOF1	-1.9219	0.00210414	0.0158228	Lost
ENSG00000128917	54567	DLL4	-2.13387	0.00211738	0.0159015	Lost
ENSG00000144476	57007	ACKR3	-4.24049	0.0021285	0.015974	Lost
ENSG00000133112	7178	TPT1	-2.38652	0.00212887	0.015974	Lost
ENSG00000175600	79783	SUGCT	-2.24041	0.00213664	0.0160253	Lost
ENSG00000152601	4154	MBNL1	-1.57998	0.00214408	0.0160741	Lost
ENSG00000118181	6230	RPS25	-2.01641	0.00215483	0.0161476	Lost
ENSG00000153820	80309	SPHKAP	-3.35415	0.00218181	0.0163427	Lost
ENSG00000071082	6160	RPL31	-2.1628	0.00221547	0.0165877	Lost
ENSG00000152291	10618	TGOLN2	-1.58023	0.00222177	0.0166276	Lost
ENSG00000166803	9768	PCLAF	-3.21903	0.00223497	0.0167119	Lost
ENSG00000005812	26224	FBXL3	-1.56963	0.00223762	0.0167208	Lost
ENSG00000110025	29907	SNX15	-1.87672	0.0022382	0.0167208	Lost
ENSG00000115504	23301	EHBP1	-2.54397	0.00223907	0.0167208	Lost
ENSG00000105894	5764	PTN	-2.6551	0.00224759	0.0167771	Lost
ENSG00000165804	51222	ZNF219	-1.9931	0.00225461	0.016819	Lost
ENSG00000159403	715	C1R	-3.67915	0.00225514	0.016819	Lost
ENSG00000005022	292	SLC25A5	-2.31629	0.00227694	0.0169595	Lost
ENSG00000172380	55970	GNG12	-1.76552	0.0022878	0.0170183	Lost
ENSG00000122862	5552	SRGN	-3.18717	0.00229258	0.0170465	Lost
ENSG00000145907	10146	G3BP1	-2.11292	0.00232704	0.0172953	Lost
ENSG00000106665	7461	CLIP2	-1.78229	0.0023285	0.0172987	Lost
ENSG00000122986	84329	HVCN1	-2.25698	0.00233054	0.0173064	Lost
ENSG00000180875	64388	GREM2	-2.08602	0.0023364	0.0173425	Lost
ENSG00000122035	387496	RASL11A	-3.4971	0.00235588	0.017457	Lost
ENSG00000083720	5019	OXCT1	-2.52337	0.00235823	0.0174669	Lost
ENSG00000161179	150223	YDJC	-2.40403	0.00237768	0.0176034	Lost
ENSG00000142327	57140	RNPEPL1	-2.3921	0.00239112	0.0176953	Lost
ENSG00000102898	10204	NUTF2	-1.8182	0.00239358	0.0177059	Lost
ENSG00000143771	29097	CNIH4	-2.24642	0.00239722	0.0177193	Lost
ENSG00000110841	8496	PPFIBP1	-2.28443	0.00240042	0.0177337	Lost
ENSG00000136205	64759	TNS3	-2.32312	0.00241328	0.0178058	Lost
ENSG00000154914	124739	USP43	-3.44577	0.00242171	0.0178604	Lost
ENSG00000164604	54329	GPR85	-2.76214	0.00243998	0.0179874	Lost
ENSG00000104635	23516	SLC39A14	-1.91956	0.00245245	0.0180639	Lost
ENSG00000163781	11073	TOPBP1	-2.35187	0.00245492	0.0180744	Lost
ENSG00000101335	10398	MYL9	-1.93769	0.00253051	0.0185754	Lost
ENSG00000180964	90843	TCEAL8	-1.56828	0.00253173	0.0185765	Lost
ENSG00000267534	9294	S1PR2	-2.64723	0.00255807	0.0187538	Lost
ENSG00000177917	151188	ARL6IP6	-1.80579	0.00256051	0.018763	Lost
ENSG00000102699	143	PARP4	-2.07304	0.00256441	0.0187763	Lost
ENSG00000142089	10410	IFITM3	-2.7409	0.00258723	0.0189193	Lost
ENSG00000225614	84627	ZNF469	-2.7162	0.00259096	0.0189305	Lost
ENSG00000214357	54492	NEURL1B	-3.40956	0.00262038	0.0191131	Lost
ENSG00000120254	25902	MTHFD1L	-2.08399	0.00262766	0.0191499	Lost
ENSG00000152455	79723	SUV39H2	-2.66241	0.00265559	0.0193127	Lost
ENSG00000162063	899	CCNF	-3.42487	0.00267348	0.0194182	Lost
ENSG00000198860	116461	TSEN15	-1.76433	0.00269189	0.0195355	Lost
ENSG00000091592	22861	NLRP1	-1.88988	0.00271025	0.0196522	Lost
ENSG00000167600	29785	CYP2S1	-3.19196	0.00271617	0.0196868	Lost
ENSG00000120156	7010	TEK	-3.67619	0.0027319	0.0197676	Lost
ENSG00000173517	79834	PEAK1	-2.18873	0.00273359	0.0197715	Lost
ENSG00000100364	23313	KIAA0930	-2.07453	0.00273753	0.0197917	Lost
ENSG00000148516	6935	ZEB1	-2.10228	0.00274764	0.0198565	Lost
ENSG00000100065	29775	CARD10	-2.51542	0.00274913	0.0198589	Lost
ENSG00000091844	26575	RGS17	-2.80792	0.00276247	0.0199469	Lost
ENSG00000124201	57169	ZNFX1	-1.8815	0.00276579	0.019956	Lost
ENSG00000148175	2040	STOM	-1.74464	0.00277717	0.0200279	Lost
ENSG00000002834	3927	LASP1	-1.74618	0.00279613	0.0201478	Lost
ENSG00000174136	285704	RGMB	-1.85017	0.00281618	0.0202584	Lost
ENSG00000184557	9021	SOCS3	-3.03205	0.00283937	0.0204082	Lost
ENSG00000080819	1371	CPOX	-2.29253	0.00284793	0.0204612	Lost
ENSG00000100644	3091	HIF1A	-2.18261	0.00285525	0.0204967	Lost
ENSG00000198885	150771	ITPRIPL1	-2.84056	0.00288379	0.0206758	Lost
ENSG00000157214	261729	STEAP2	-2.23462	0.00289494	0.0207471	Lost
ENSG00000145214	1609	DGKQ	-2.05875	0.00290628	0.020811	Lost
ENSG00000158122	195827	PRXL2C	-1.81086	0.00294315	0.0210527	Lost
ENSG00000146376	93663	ARHGAP18	-2.73221	0.00294488	0.0210527	Lost
ENSG00000171302	124583	CANT1	-1.91224	0.00294491	0.0210527	Lost
ENSG00000163171	10602	CDC42EP3	-2.321	0.00295008	0.0210722	Lost
ENSG00000187688	51393	TRPV2	-2.53706	0.00297161	0.0212172	Lost
ENSG00000133265	23640	HSPBP1	-1.7246	0.00300615	0.0214372	Lost
ENSG00000185043	10519	CIB1	-2.25241	0.0030256	0.021558	Lost
ENSG00000140995	54849	DEF8	-1.82466	0.00302689	0.0215583	Lost
ENSG00000260914			-1.79269	0.00305282	0.0217077	Lost
ENSG00000058091	5218	CDK14	-1.89942	0.00305459	0.0217107	Lost
ENSG00000122417	57489	ODF2L	-1.84992	0.00305631	0.021714	Lost
ENSG00000177666	57104	PNPLA2	-1.96014	0.00306365	0.0217534	Lost
ENSG00000130255	25873	RPL36	-1.8565	0.00306437	0.0217534	Lost
ENSG00000225663	348262	MCRIP1	-1.74233	0.00306689	0.0217623	Lost
ENSG00000153904	23576	DDAH1	-1.83157	0.00307408	0.0218043	Lost
ENSG00000156026	90550	MCU	-1.9243	0.0030786	0.0218274	Lost
ENSG00000163535	151246	SGO2	-3.04803	0.00308488	0.021845	Lost
ENSG00000198853	9853	RUSC2	-1.91758	0.00309573	0.0219128	Lost
ENSG00000121653	9479	MAPK8IP1	-2.13337	0.00309702	0.021913	Lost
ENSG00000079616	3835	KIF22	-2.9886	0.00310144	0.0219352	Lost
ENSG00000148468	221061	FAM171A1	-1.86696	0.00311	0.0219777	Lost
ENSG00000164402	23176	SEPTIN8	-2.07175	0.00312275	0.0220588	Lost
ENSG00000079459	2222	FDFT1	-2.18198	0.00313816	0.0221389	Lost
ENSG00000160410	92799	SHKBP1	-1.89571	0.00313922	0.0221389	Lost
ENSG00000118473	84251	SGIP1	-1.96587	0.00315872	0.0222582	Lost
ENSG00000100410	84844	PHF5A	-1.92696	0.00316054	0.0222619	Lost
ENSG00000137193	5292	PIM1	-2.90704	0.00317391	0.022347	Lost
ENSG00000186350	6256	RXRA	-2.34467	0.00318629	0.022425	Lost
ENSG00000129038	4016	LOXL1	-2.87337	0.00319281	0.0224526	Lost
ENSG00000067704	55699	IARS2	-1.86578	0.00321242	0.0225813	Lost
ENSG00000185551	7026	NR2F2	-2.30968	0.0032613	0.0228968	Lost
ENSG00000187240	79659	DYNC2H1	-1.76556	0.00328032	0.0230022	Lost
ENSG00000086062	2683	B4GALT1	-1.94601	0.00329108	0.023065	Lost
ENSG00000160216	56894	AGPAT3	-2.10897	0.00329254	0.023065	Lost
ENSG00000182378	55344	PLCXD1	-2.18007	0.00329991	0.023102	Lost
ENSG00000204936	57126	CD177	-3.99992	0.00331301	0.0231844	Lost
ENSG00000163923	116832	RPL39L	-2.55347	0.00333619	0.0233371	Lost
ENSG00000184162	126382	NR2C2AP	-2.77819	0.00335616	0.0234673	Lost
ENSG00000134463	79746	ECHDC3	-1.70428	0.00335852	0.0234677	Lost
ENSG00000140044	122953	JDP2	-3.08388	0.00335895	0.0234677	Lost
ENSG00000054793	10079	ATP9A	-1.75252	0.00336429	0.0234955	Lost
ENSG00000166886	4665	NAB2	-2.16285	0.0033837	0.0236215	Lost
ENSG00000171533	4135	MAP6	-2.7438	0.00338753	0.0236387	Lost
ENSG00000172716	91607	SLFN11	-2.74537	0.00339629	0.0236902	Lost
ENSG00000104626	90459	ERI1	-2.03419	0.00340135	0.023716	Lost
ENSG00000072864	54820	NDE1	-2.22265	0.0034166	0.0238118	Lost
ENSG00000141698	115024	NT5C3B	-1.8622	0.00341787	0.0238118	Lost
ENSG00000159202	65264	UBE2Z	-1.6352	0.00344945	0.0240125	Lost
ENSG00000143553	23557	SNAPIN	-1.90408	0.00346068	0.0240712	Lost
ENSG00000079691	55604	CARMIL1	-1.72976	0.00347073	0.0241216	Lost
ENSG00000197712	92689	FAM114A1	-1.58967	0.00347324	0.0241293	Lost
ENSG00000277258	7703	PCGF2	-1.86139	0.00348744	0.0242183	Lost
ENSG00000167863	10476	ATP5PD	-1.80314	0.00348943	0.0242223	Lost
ENSG00000229117	6171	RPL41	-2.00005	0.00349196	0.0242301	Lost
ENSG00000174013	200933	FBXO45	-2.00717	0.00349925	0.024271	Lost
ENSG00000149196	51501	HIKESHI	-1.65937	0.00356412	0.024711	Lost
ENSG00000100196	11015	KDELR3	-2.1395	0.0035826	0.0248191	Lost
ENSG00000164306	201973	PRIMPOL	-1.90113	0.00359753	0.0249125	Lost
ENSG00000135469	93058	COQ10A	-2.33183	0.00363586	0.0251577	Lost
ENSG00000095002	4436	MSH2	-2.41205	0.00366955	0.0253603	Lost
ENSG00000197766	1675	CFD	-5.6194	0.00367843	0.0254116	Lost
ENSG00000145425	6189	RPS3A	-2.06721	0.00369229	0.0254971	Lost
ENSG00000090006	8425	LTBP4	-3.06306	0.00371582	0.025639	Lost
ENSG00000100221	9929	JOSD1	-1.57575	0.00373116	0.0257346	Lost
ENSG00000075790	55973	BCAP29	-1.77587	0.00373828	0.0257734	Lost
ENSG00000161277	199745	THAP8	-2.06762	0.00374814	0.025831	Lost
ENSG00000198816	140467	ZNF358	-2.60974	0.0037652	0.0259353	Lost
ENSG00000204389	3303	HSPA1A	-2.61895	0.00378948	0.0260846	Lost
ENSG00000117877	10849	POLR1G	-2.56993	0.0038072	0.0261753	Lost
ENSG00000123374	1017	CDK2	-2.77012	0.0038181	0.0262332	Lost
ENSG00000106853	22949	PTGR1	-2.11157	0.0038418	0.0263711	Lost
ENSG00000131788	10401	PIAS3	-1.61561	0.00385403	0.0264445	Lost
ENSG00000163359	1293	COL6A3	-1.93077	0.00390383	0.0267436	Lost
ENSG00000174099	253827	MSRB3	-1.86934	0.00392315	0.0268653	Lost
ENSG00000177954	6232	RPS27	-2.24714	0.00394347	0.0269938	Lost
ENSG00000120539	84930	MASTL	-2.41216	0.00395393	0.0270546	Lost
ENSG00000110711	9049	AIP	-1.96645	0.00395552	0.0270547	Lost
ENSG00000068366	2182	ACSL4	-1.8606	0.00396491	0.0271082	Lost
ENSG00000099814	283638	CEP170B	-1.92818	0.00399178	0.0272703	Lost
ENSG00000131016	9590	AKAP12	-2.31447	0.00400649	0.0273491	Lost
ENSG00000110427	25758	KIAA1549L	-2.5415	0.00400958	0.0273594	Lost
ENSG00000164136	3600	IL15	-2.39172	0.00403684	0.0275236	Lost
ENSG00000167468	2879	GPX4	-2.34192	0.0040409	0.0275404	Lost
ENSG00000075188	79023	NUP37	-2.18826	0.00405076	0.0275967	Lost
ENSG00000069424	8514	KCNAB2	-2.20167	0.00405496	0.0276144	Lost
ENSG00000141522	396	ARHGDIA	-1.93447	0.00405687	0.0276165	Lost
ENSG00000067225	5315	PKM	-1.97934	0.0040953	0.0278561	Lost
ENSG00000041982	3371	TNC	-2.86658	0.00410323	0.0278991	Lost
ENSG00000123094	11228	RASSF8	-1.69002	0.00411685	0.0279806	Lost
ENSG00000137752	834	CASP1	-2.87635	0.00411988	0.0279902	Lost
ENSG00000214402	401562	LCNL1	-4.72382	0.00412405	0.0280075	Lost
ENSG00000170430	4255	MGMT	-1.90402	0.00413445	0.028045	Lost
ENSG00000156973	5147	PDE6D	-2.02281	0.00414388	0.0280869	Lost
ENSG00000256229	90649	ZNF486	-1.93541	0.00415677	0.0281632	Lost
ENSG00000221878	5676	PSG7	-5.4824	0.00417724	0.0282907	Lost
ENSG00000109790	51088	KLHL5	-1.90124	0.00421435	0.0284861	Lost
ENSG00000087077	7205	TRIP6	-1.94242	0.00427582	0.0288563	Lost
ENSG00000155254	83742	MARVELD1	-1.89172	0.00428372	0.0288943	Lost
ENSG00000128309	4357	MPST	-2.43908	0.00428479	0.0288943	Lost
ENSG00000062485	1431	CS	-1.98249	0.00429756	0.028969	Lost
ENSG00000164346	10412	NSA2	-1.81805	0.00440394	0.029663	Lost
ENSG00000128591	2318	FLNC	-2.52102	0.00440705	0.0296723	Lost
ENSG00000105364	51073	MRPL4	-1.91688	0.00441526	0.029716	Lost
ENSG00000118762	5311	PKD2	-2.22257	0.00449396	0.0302103	Lost
ENSG00000099901	5902	RANBP1	-2.20762	0.00451355	0.0303261	Lost
ENSG00000136628	2058	EPRS1	-1.60608	0.00451471	0.0303261	Lost
ENSG00000187741	2175	FANCA	-3.04974	0.00452176	0.0303617	Lost
ENSG00000063241	79763	ISOC2	-1.99479	0.00452846	0.0303948	Lost
ENSG00000128656	1123	CHN1	-2.29897	0.0045367	0.0304382	Lost
ENSG00000185989	22821	RASA3	-1.8621	0.00453878	0.0304404	Lost
ENSG00000140950	57707	MEAK7	-2.1439	0.0045485	0.0304937	Lost
ENSG00000188581	81851	KRTAP1-1	-6.77315	0.0045535	0.0305153	Lost
ENSG00000185261	285600	KIAA0825	-1.77864	0.00456058	0.0305509	Lost
ENSG00000196372	79754	ASB13	-2.62544	0.0046116	0.0308687	Lost
ENSG00000107554	23268	DNMBP	-1.8934	0.004643	0.0310668	Lost
ENSG00000090989	55763	EXOC1	-1.60314	0.0046475	0.0310849	Lost
ENSG00000013583	50865	HEBP1	-1.7096	0.00464971	0.0310876	Lost
ENSG00000187325	51616	TAF9B	-1.74065	0.00467859	0.0312686	Lost
ENSG00000160075	29101	SSU72	-1.5349	0.00468319	0.0312872	Lost
ENSG00000173786	1267	CNP	-1.57194	0.00469121	0.0313287	Lost
ENSG00000120688	11193	WBP4	-1.54775	0.00471377	0.0314671	Lost
ENSG00000143797	129642	MBOAT2	-1.85276	0.00471885	0.0314888	Lost
ENSG00000171812	1296	COL8A2	-2.89911	0.00478303	0.0318801	Lost
ENSG00000182518	90736	FAM104B	-1.67758	0.00478611	0.0318883	Lost
ENSG00000008256	9265	CYTH3	-1.90396	0.00483127	0.0321643	Lost
ENSG00000011332	8193	DPF1	-2.80741	0.00483778	0.0321953	Lost
ENSG00000163807	57456	KIAA1143	-1.74008	0.00484142	0.0322068	Lost
ENSG00000055130	8454	CUL1	-1.58853	0.00484443	0.0322068	Lost
ENSG00000152795	9987	HNRNPDL	-1.69783	0.00491433	0.0326291	Lost
ENSG00000166166	115708	TRMT61A	-1.62218	0.00493661	0.0327518	Lost
ENSG00000185379	5892	RAD51D	-1.91395	0.00493866	0.0327528	Lost
ENSG00000161281	1346	COX7A1	-1.88043	0.00496782	0.0329335	Lost
ENSG00000167969	1632	ECI1	-1.69787	0.0049738	0.0329605	Lost
ENSG00000118680	103910	MYL12B	-1.6589	0.00498494	0.0330216	Lost
ENSG00000144136	6574	SLC20A1	-2.01348	0.00498909	0.0330365	Lost
ENSG00000187079	7003	TEAD1	-1.82627	0.00500034	0.0330735	Lost
ENSG00000138356	316	AOX1	-3.06408	0.00500069	0.0330735	Lost
ENSG00000166788	113174	SAAL1	-2.17082	0.00500233	0.0330735	Lost
ENSG00000114021	56954	NIT2	-2.32312	0.00500738	0.033094	Lost
ENSG00000274070	729438	CASTOR2	-1.80664	0.00502118	0.0331725	Lost
ENSG00000077782	2260	FGFR1	-2.30857	0.00517965	0.034159	Lost
ENSG00000119689	1743	DLST	-1.51142	0.00518041	0.034159	Lost
ENSG00000140451	80119	PIF1	-2.80073	0.00518937	0.034205	Lost
ENSG00000130714	10585	POMT1	-1.85856	0.0051965	0.0342389	Lost
ENSG00000151876	26272	FBXO4	-1.94041	0.00522077	0.034362	Lost
ENSG00000188641	1806	DPYD	-2.25903	0.00523375	0.0344317	Lost
ENSG00000124614	6204	RPS10	-1.98931	0.00524708	0.0345063	Lost
ENSG00000137135	84904	ARHGEF39	-3.18458	0.00527496	0.0346764	Lost
ENSG00000170310	9482	STX8	-1.6213	0.00530891	0.0348597	Lost
ENSG00000187736	79840	NHEJ1	-2.0233	0.0053204	0.0348952	Lost
ENSG00000012660	60481	ELOVL5	-1.70019	0.00534215	0.0350246	Lost
ENSG00000147027	83604	TMEM47	-2.43383	0.00534582	0.0350353	Lost
ENSG00000133275	1455	CSNK1G2	-1.95747	0.0053516	0.0350599	Lost
ENSG00000104368	5327	PLAT	-2.5914	0.0053568	0.0350807	Lost
ENSG00000142541	23521	RPL13A	-2.13602	0.0053859	0.0352444	Lost
ENSG00000189403	3146	HMGB1	-2.21432	0.00538937	0.0352538	Lost
ENSG00000228716	1719	DHFR	-2.73814	0.00540905	0.0353491	Lost
ENSG00000177663	23765	IL17RA	-1.96825	0.0054101	0.0353491	Lost
ENSG00000150456	221143	EEF1AKMT1	-1.88243	0.00544094	0.0355372	Lost
ENSG00000164818	54919	DNAAF5	-2.01187	0.00544981	0.0355816	Lost
ENSG00000242616	2790	GNG10	-1.8422	0.00546673	0.0356786	Lost
ENSG00000092847	26523	AGO1	-1.67864	0.00547282	0.0357048	Lost
ENSG00000223865	3115	HLA-DPB1	-1.88336	0.00549937	0.0358509	Lost
ENSG00000268173			-2.31852	0.00553868	0.0360935	Lost
ENSG00000164587	6208	RPS14	-1.81886	0.00555028	0.0361554	Lost
ENSG00000157551	3772	KCNJ15	-2.71118	0.00556127	0.0362133	Lost
ENSG00000167965	64223	MLST8	-1.87403	0.00558667	0.036365	Lost
ENSG00000116285	54206	ERRFI1	-1.73865	0.00563314	0.0366398	Lost
ENSG00000102471	54602	NDFIP2	-1.59273	0.00564832	0.0367014	Lost
ENSG00000183048	1468	SLC25A10	-2.84242	0.00564899	0.0367014	Lost
ENSG00000085063	966	CD59	-2.06331	0.00565133	0.0367028	Lost
ENSG00000007520	115939	TSR3	-1.87376	0.0056702	0.0367882	Lost
ENSG00000186522	151011	SEPTIN10	-1.52536	0.00567088	0.0367882	Lost
ENSG00000164024	23173	METAP1	-1.89079	0.00570101	0.0369559	Lost
ENSG00000137573	23213	SULF1	-2.33906	0.00571879	0.0370572	Lost
ENSG00000257529	100529097	RPL36A-HNRNPH2	-2.24363	0.00577103	0.0373115	Lost
ENSG00000120833	8835	SOCS2	-2.15345	0.00579918	0.0374654	Lost
ENSG00000270647	8148	TAF15	-1.7656	0.00585683	0.0377813	Lost
ENSG00000132471	23558	WBP2	-1.62966	0.00586651	0.0378295	Lost
ENSG00000122729	48	ACO1	-1.86541	0.00587877	0.0378803	Lost
ENSG00000172426	221421	RSPH9	-2.31587	0.00589487	0.0379698	Lost
ENSG00000173812	10209	EIF1	-1.61641	0.00590553	0.0380243	Lost
ENSG00000117335	4179	CD46	-1.74779	0.00590971	0.038037	Lost
ENSG00000168899	10791	VAMP5	-2.0086	0.00594097	0.0382091	Lost
ENSG00000015171	10771	ZMYND11	-1.77414	0.00594465	0.0382091	Lost
ENSG00000051523	1535	CYBA	-2.1974	0.00594531	0.0382091	Lost
ENSG00000184992	140707	BRI3BP	-2.42727	0.0059811	0.0384248	Lost
ENSG00000170390	166614	DCLK2	-2.00975	0.00600616	0.0385571	Lost
ENSG00000123737	5393	EXOSC9	-2.3399	0.00601819	0.0386199	Lost
ENSG00000137842	80021	TMEM62	-1.96472	0.00602702	0.0386621	Lost
ENSG00000116237	23463	ICMT	-2.27874	0.00605918	0.0388107	Lost
ENSG00000073578	6389	SDHA	-1.6237	0.00606636	0.0388423	Lost
ENSG00000056998	8908	GYG2	-2.89605	0.00608578	0.0389436	Lost
ENSG00000100014	23384	SPECC1L	-1.6534	0.00608669	0.0389436	Lost
ENSG00000160447	29941	PKN3	-3.42084	0.00610848	0.0390684	Lost
ENSG00000184986	80757	TMEM121	-3.22427	0.00618364	0.039476	Lost
ENSG00000167767	144501	KRT80	-2.95969	0.00620222	0.0395799	Lost
ENSG00000186575	4771	NF2	-1.81625	0.00620758	0.0395994	Lost
ENSG00000099904	29801	ZDHHC8	-1.62233	0.00633164	0.040361	Lost
ENSG00000138668	3184	HNRNPD	-1.6299	0.00634663	0.0404267	Lost
ENSG00000108961	29098	RANGRF	-1.64271	0.00637866	0.0406007	Lost
ENSG00000109738	2743	GLRB	-2.07515	0.00639991	0.0407059	Lost
ENSG00000145147	9353	SLIT2	-1.81862	0.00642117	0.0408261	Lost
ENSG00000104881	10848	PPP1R13L	-1.87163	0.00650085	0.0413022	Lost
ENSG00000113161	3156	HMGCR	-1.74034	0.00651074	0.0413346	Lost
ENSG00000172081	126308	MOB3A	-1.73621	0.00658721	0.0417739	Lost
ENSG00000152422	7518	XRCC4	-2.0747	0.00663227	0.0420288	Lost
ENSG00000162600	115209	OMA1	-1.74486	0.00664465	0.0420917	Lost
ENSG00000169826	55454	CSGALNACT2	-1.75448	0.00668748	0.0423475	Lost
ENSG00000176971	387758	FIBIN	-3.24218	0.0067047	0.0424254	Lost
ENSG00000138395	65061	CDK15	-3.11093	0.00671906	0.0424851	Lost
ENSG00000165626	222389	BEND7	-1.86077	0.00673391	0.0425478	Lost
ENSG00000197299	641	BLM	-3.22864	0.00673714	0.0425525	Lost
ENSG00000138769	8999	CDKL2	-3.09701	0.00678565	0.0428276	Lost
ENSG00000204851	57469	PNMA8B	-3.60021	0.00681547	0.0430001	Lost
ENSG00000116830	8458	TTF2	-2.86898	0.00685044	0.0432049	Lost
ENSG00000105771	56006	SMG9	-2.08112	0.00685377	0.0432101	Lost
ENSG00000170889	6203	RPS9	-1.82719	0.00688093	0.0433655	Lost
ENSG00000284776			-2.15326	0.00691281	0.0435423	Lost
ENSG00000115364	9801	MRPL19	-1.81024	0.00691643	0.0435423	Lost
ENSG00000023572	51022	GLRX2	-2.32028	0.00697708	0.0438752	Lost
ENSG00000134202	2947	GSTM3	-1.98598	0.00698893	0.0439177	Lost
ENSG00000152377	6695	SPOCK1	-2.38079	0.00702212	0.0441102	Lost
ENSG00000177054	54503	ZDHHC13	-1.86649	0.00705844	0.0442899	Lost
ENSG00000120802	7112	TMPO	-2.34153	0.00708883	0.0444644	Lost
ENSG00000159216	861	RUNX1	-2.25626	0.00711067	0.0445852	Lost
ENSG00000111737	11021	RAB35	-1.75928	0.0071171	0.0446093	Lost
ENSG00000160226	755	CFAP410	-1.85016	0.00714947	0.0447511	Lost
ENSG00000013016	30845	EHD3	-2.51739	0.0071501	0.0447511	Lost
ENSG00000137076	7094	TLN1	-1.55538	0.00716777	0.0448454	Lost
ENSG00000137563	8836	GGH	-2.61015	0.00718325	0.0449259	Lost
ENSG00000148925	84280	BTBD10	-1.7418	0.00724914	0.0453216	Lost
ENSG00000166845	162681	C18orf54	-2.74149	0.0072855	0.0455159	Lost
ENSG00000161970	6154	RPL26	-2.1006	0.00731592	0.0456729	Lost
ENSG00000149300	91894	C11orf52	-2.98956	0.00732192	0.0456938	Lost
ENSG00000070614	3340	NDST1	-1.83135	0.00734743	0.0458364	Lost
ENSG00000162631	22854	NTNG1	-2.337	0.00743124	0.0463089	Lost
ENSG00000181852	10193	RNF41	-2.23727	0.00744949	0.0464019	Lost
ENSG00000095321	1384	CRAT	-1.85281	0.00753546	0.0469075	Lost
ENSG00000127483	50809	HP1BP3	-1.51623	0.00755026	0.0469658	Lost
ENSG00000115226	64838	FNDC4	-2.62851	0.00755358	0.0469695	Lost
ENSG00000118620	80264	ZNF430	-1.71553	0.00756467	0.0470055	Lost
ENSG00000109511	11199	ANXA10	-6.06369	0.00756855	0.0470055	Lost
ENSG00000088256	2767	GNA11	-1.72226	0.00756891	0.0470055	Lost
ENSG00000172638	30008	EFEMP2	-1.83187	0.00757244	0.0470055	Lost
ENSG00000100271	25809	TTLL1	-1.64229	0.00760206	0.0471689	Lost
ENSG00000143630	57657	HCN3	-2.29557	0.00763995	0.0473869	Lost
ENSG00000140848	221184	CPNE2	-2.67698	0.00767433	0.0475831	Lost
ENSG00000155957	51643	TMBIM4	-1.55801	0.00773305	0.0479299	Lost
ENSG00000032742	8100	IFT88	-1.65746	0.00774314	0.0479752	Lost
ENSG00000155313	29761	USP25	-1.635	0.0078195	0.0483788	Lost
ENSG00000242221	5670	PSG2	-4.3516	0.00785337	0.0485709	Lost
ENSG00000139722	79720	VPS37B	-1.67971	0.00789165	0.0487727	Lost
ENSG00000169258	114787	GPRIN1	-2.79345	0.00794317	0.0490359	Lost
ENSG00000168234	125488	TTC39C	-2.03847	0.00794563	0.0490359	Lost
ENSG00000088205	8886	DDX18	-1.49387	0.00799375	0.049288	Lost
ENSG00000145391	80854	SETD7	-1.96297	0.00799408	0.049288	Lost
ENSG00000148985	27315	PGAP2	-2.1607	0.00804298	0.0495481	Lost
ENSG00000177096	150368	PHETA2	-1.98954	0.00810248	0.049879	Lost
ENSG00000134809	26519	TIMM10	-2.13005	0.00811622	0.0499101	Lost
