# Supplementary material for: Direct reprogramming of human fibroblasts into insulin-producing cells using transcription factors
Source: Commun Biol. 2023 Mar 24;6:256. doi: 10.1038/s42003-023-04627-2 (PMC10039074; doi:10.1038/s42003-023-04627-2)
Supplement: Supplementary file 5 — Supplementary Data 2 [file 42003_2023_4627_MOESM5_ESM.xlsx]

## Sheet: Figure1b
Transgene expression levels
qRT-PCR
Values are expressed relative to TBP, 2^(-dCT)
Each value is the mean of two technical qRT-PCR replicates. Expression from one single well of fibroblasts treated with Ad.NPM, or left untreated (control)
Cells collected 3 or 7 days after PNM (>4 independent reprogrammings)
	Neurog3			Pdx1			Mafa
	control	3 days	7 days	control	3 days	7 days	control	3 days	7 days
	0.052744	967.49	744.934	0.0193262	149.222	261.263	0.00397791	109.325	19.9964
	0.00533261	702.873	1365.06	0.00126579	106.934	550.487	0.00382752	133.745	50.9443
	0.00026106	1711.72	1337.66	4.14773e-05	971.333	231.697	0.000732642	195.245	32.5082
	0.000166814	1028.21	1169.49	0.0001364	370.398	221.388	0.000173192	52.1597	25.3005
	0.015	1622.71	1020.88	0.002	364.899	197.844	0.003	21.1835	15.5098
		1684.53	909.043		168.667	188.928		40.2484	15.4263
		1504.07			312.959			29.7392
		625.274			535.917			41.4501
		1435.94			486.65			24.7938
		1657.29			185.185			71.6088
		346.389			232.236			58.2175
mean	0.0147009	1207.86	1091.18	0.00455398	353.127	275.268	0.00234225	70.7015	26.6143
n	5	11	6	5	11	6	5	11	6
sem	0.00988655	148.371	99.9828	0.00371101	74.7421	56.0333	0.00079403	16.3758	5.53983

## Sheet: Figure 1c
INSULIN gene expression levels
qRT-PCR
Values are expressed relative to TBP, 2^(-dCT)
Each value is the mean of two technical qRT-PCR replicates. Expression from one single well of fibroblasts treated with Ad.NPM, or left untreated (control)
Cells collected 3 or 7 days after NPM (>6 independent reprogrammings)
	control	3 days	7 days
	5.87928e-05	0.0237389	3.52868
	7.85065e-06	0.101457	0.160674
	4.80575e-05	0.0230602	0.798313
	7.95313e-05	0.0403354	0.881621
	7.63059e-05	0.282915	1.11205
	0.000184405	0.169438	1.01242
	0.000110802	0.0405702	0.212371
	4.66138e-05		0.336792
	0.000199723		0.0813837
	8.25303e-05		2.99551
	0.0035726		3.11782
	0.000521574		1.8311
	3.43256e-05		0.663284
mean	0.000386394	0.0973593	1.28708
n	13	7	13
sem	0.000268053	0.0368588	0.332725

## Sheet: Figure 1d
Effect of culture media on INSULIN gene expression levels
qRT-PCR
Values are expressed relative to TBP, 2^(-dCT)
Each value is the mean of two technical qRT-PCR replicates. Expression from one single well of fibroblasts treated with Ad.NPM, or left untreated (control).
Cells collected 7 days after PNM (>3-9 independent reprogrammings)
Values for human islets correspond to different islet batches
	control	NPM			Bgal	Human islets
		DMEM	CMRL	RPMI	RPMI
	5.87928e-05	3.52868	10.748	58.3063	0.349412	7017.54
	7.85065e-06	0.160674	12.4924	37.0577	0.101426	346.69
	4.80575e-05	0.798313	13.1138	46.0347	0.0726698	12516.9
	7.95313e-05	0.881621		7.44094	0.0525378	36423.4
	7.63059e-05	1.11205		8.95909		20389.8
	0.000184405	1.01242		41.8949		20812.3
	0.000110802	0.212371		41.5591		15094.2
	4.66138e-05	0.336792		21.6398		59398.5
	0.000199723	0.0813837		15.7093		52043.5
	8.25303e-05	2.99551		20.3749		21597
mean	8.94612e-05	1.11198	12.1181	29.8977	0.144011	24564
n	10	10	3	10	4	10
sem	1.9177e-05	0.378988	0.708124	5.4788	0.0691977	6035.71
Statistics		0.0166525	0.00339734	0.000402016	0.129019	vs control
Unpaired t test			0.000549481	0.000517379		vs DMEM

## Sheet: Figure 1e,f
Gene expression levels of islet genes
qRT-PCR
Values are expressed relative to TBP, 2^(-dCT)
Each value is the mean of two technical qRT-PCR replicates. Expression from one single well of fibroblasts treated with Ad.NPM, or left untreated (control).
Cells collected 7 days after PNM (8 independent reprogrammings)
	NEUROD1		INSM1		PAX4		NKX2-2		ARX		GCG		SST
	control	NPM	control	NPM	control	NPM	control	NPM	control	NPM	control	NPM	control	NPM
	0.000979	0.0611364	0.00157146	0.00555291	7.63059e-05	0.0280902	7.63059e-05	0.000833688	0.00039296	0.0184379	0.00217315	0.0911169	0.0113955	0.291569
	0.000767175	0.0397682	0.000199308	0.0114476	3.36497e-05	0.0492725	5.18171e-05	0.0384805	0.00086	0.0424063	0.000140188	1.35512	0.00158095	0.0104747
	0.000332221	0.07372	0.000521368	0.0139329	4.14773e-05	0.0906187	4.14773e-05	0.00024501	4.14773e-05	0.0327482	0.000225758	0.459656	0.000376448	0.0549867
	0.000484583	0.0813711	0.000216669	0.0191758	6.57221e-05	0.0608924	0.0070667	0.00032098	0.00053861	0.0102865	6.57221e-05	0.300281	0.00172204	0.0776266
	0.000101794	0.0680924	0.0105287	0.0147257	0.000101794	0.0732284	0.00759749	0.0586542	0.00307799	0.0177415	0.000686958	0.204732	0.00280934	0.0448073
	0.00269086	0.0302452	0.00093811	0.0113839	0.00184483	0.0893199	7.21172e-05	0.063634	0.0113791	0.0158451	5.9044e-05	0.171595	0.00424427	0.0234301
	0.000569938	0.0865888	0.00733063	0.0313662	0.000803846	0.0299529	0.000104062	0.0592328	0.00978497	0.0276191	0.00602124	1.5598	0.00303175	0.031751
	0.0015198	0.0999032	7.18128e-05	0.0270343	2.48605e-05	0.0394255	0.000513961	0.0195416	0.00117847	0.0256926	7.21172e-05	1.36759	7.21172e-05	0.0347107
	0.000104062	0.107061	0.000104062	0.0238745	3.87706e-05	0.0251105	0.00173229	0.000338891		0.0551284	0.000104062	0.2877	0.000104062	0.011941
	0.00873867	0.0141414	2.48605e-05	0.015364	3.40431e-05	0.0465344	0.00102388	0.0271481		0.00533173	2.48605e-05	0.707901	0.0116863	0.0110556
	0.00448936	0.00936679	0.00522438	0.030074		0.0325278	0.000149841	0.16009			3.87706e-05	0.748662	0.000242931	0.0213802
	0.000149841	0.0628584	0.000754301	0.00532591			0.0149796				3.40431e-05	0.105412	0.00111988	0.0598958
	7.40497e-05	0.0157241		0.0297013							0.000149841	0.0732168	0.000149841	0.173462
		0.0303337		0.0267305							0.0461765	0.35757	0.00077023	0.00925279
				0.0061019								0.921489		0.0892907
mean	0.00161549	0.0557365	0.00229047	0.0181194	0.00030653	0.0513612	0.00278413	0.0389564	0.0034067	0.0251237	0.00399802	0.58079	0.00280755	0.0630423
n	13	14	12	15	10	11	12	11	8	10	14	15	14	15
sem	0.000690633	0.0087018	0.00100462	0.00242302	0.000186685	0.00723929	0.0013579	0.0143128	0.00160598	0.00478517	0.00327332	0.13091	0.00104494	0.0197343

## Sheet: Figure 1g
Gene expression levels
qRT-PCR
Values are expressed relative to control fibroblasts (untreated), given the value of 1
Each value is the mean of two technical qRT-PCR replicates. Expression from one single well of fibroblasts treated with Ad.NPM, or left untreated (control).
Cells collected 7 days after PNM (4-8 independent reprogrammings)
	TWIST2		PRRX1		LHX9		FOXF2		CD49A		CD29		P4H		COL1A1
	3 days	7 days	3 days	7 days	3 days	7 days	3 days	7 days	3 days	7 days	3 days	7 days	3 days	7 days	3 days	7 days
	0.116978	0.225496	0.00796244	0.449906	0.217965	0.300427	0.0260521	0.173494	0.3093	0.240301	0.887155	0.577804	0.375723	0.670121	1.46401	0.384041
	0.0933476	0.041949	0.00671198	0.282941	0.147676	0.026091	0.0364599	0.357563	0.5614	0.534211	0.448961	0.59527	0.940197	0.890741	2.77809	0.0411957
	0.0827198	0.122827	0.479934	0.188976	0.0766557	0.0450682	0.0170197	0.0466888	1.26269	0.77831	4.3483	0.386109	0.448656	0.563927	0.668932	0.136238
	0.087761	0.143218	0.461732	0.393432	0.283942	0.112043	0.0424978	0.0723079	0.80714	0.299735	1.95327	0.658452	1.54522	0.815546	0.552833	0.320024
	0.0483158	0.0542888	0.150144	0.0720258	0.0196827	0.0298392	0.0327206	0.0149021	0.472467	0.417317	1.53028	0.300028	1.08685	0.363151	0.0495143	0.113668
		0.2458		0.231836		0.238334	0.162056	0.0266253	1.16433		1.92435	0.272778	3.39446	0.593361		0.168677
							0.0894694		0.468437		1.38343		1.5783
							0.0554547		0.742448		0.787816		1.0667
							0.0693059		0.527624		0.611762		0.600059
							0.150119		0.858734		0.625793		1.0037
							0.191116		0.0469604		0.261797		0.23795
mean	0.0858243	0.13893	0.221297	0.269853	0.149184	0.1253	0.0792974	0.115264	0.656504	0.453975	1.34208	0.465073	1.11617	0.649475	1.10268	0.193974
n	5	6	5	6	5	6	11	6	11	5	11	6	11	6	5	6
sem	0.0110621	0.0345263	0.105196	0.0562685	0.0473939	0.0479633	0.0183927	0.0537205	0.108012	0.0955041	0.347881	0.0677021	0.264002	0.0771715	0.476297	0.053472

## Sheet: Figure 2a,b
Gene expression levels
qRT-PCR
Values are expressed relative to TBP, 2^(-dCT)
Each value is the mean of two technical qRT-PCR replicates. Expression from one single well of fibroblasts treated with the indicated adenoviruses, or left untreated (control).
Cells collected 10 days after PNM (4-8 independent reprogrammings)
	INS					GCG
	control	NPM	NPM+Pax4	NPM+Nkx2.2	All	control	NPM	NPM+Pax4	NPM+Nkx2.2	All
	9.89872e-05	51.116	119.471	47.29	66.5964	0.000686958	1.5598	4.00029	0.135812	0.0261109
	5.82076e-05	35.742	72.9685	35.2637	73.3523	5.9044e-05	1.36759	3.4706	0.147747	0.106593
	0.00402909	46.0347	83.9029	70.8213	40.0687	0.00602124	0.2877	3.12179	0.0392477	0.110474
	7.18128e-05	8.95909	61.6836	55.5825	73.7497	7.21172e-05	0.707901	1.52744	0.0253129	0.187661
	0.000104062	7.44094	206.566	7.28688	89.6277	0.000104062	0.748662	9.38261	0.00988243
	2.2371e-05	41.8949	82.3479	7.91071		2.48605e-05	0.105412	0.943697	0.0376203
	4.10795e-05	41.5591	134.433	5.09566		3.87706e-05	0.0732168	1.72085	0.0211849
	3.40431e-05	21.6398		14.5794		3.40431e-05	0.35757		0.07456
	0.000164193	15.7093		3.18193		0.000149841	0.921489		0.114342
	0.00457873	10.748		15.0192		0.0461765	0.523464		0.0360962
	9.38741e-05	20.3749		12.5489		9.89429e-05	0.21338
	8.27728e-05	12.4924				8.27728e-05	0.246537
mean	0.000781602	26.1426	108.768	24.9618	68.6789	0.00446243	0.592727	3.45247	0.0641805	0.10771
n	12	12	7	11	5	12	12	7	10	4
sem	0.000476275	4.62868	18.9941	7.0571	8.091	0.00382387	0.140496	1.07542	0.0160422	0.0329893
	NKX6.1					PAX6
	control	NPM	NPM+Pax4	NPM+Nkx2.2	All	control	NPM	NPM+Pax4	NPM+Nkx2.2	All
	0.00130903	0.0177365	0.0118702	0.129198	0.130633	0.000101794	0.0145354	0.0261568	0.313056	0.29264
	0.00575148	0.00662592	0.0241822	0.202276	0.195883	0.000109714	0.0124452	0.0639423	0.437314	0.47666
	0.00930952	0.013889	0.037514	0.253662	0.14929	0.00028693	0.0187525	0.0513138	0.628803	0.145214
	0.00709088	0.0117364	0.0116495	0.245515	0.175728	7.21172e-05	0.0157751	0.0403991	0.605586	0.275911
	0.0127116	0.0142874	0.0427921	0.17945		0.000104062	0.00556861	0.0879428	0.524115	0.158858
	0.0133689	0.00463079	0.000129352	0.133277		0.012788	0.0442265	0.0389184	0.453362
	0.016236	0.0127125	0.0168264	0.176994		3.87706e-05	0.0533084	0.029279	0.418799
	0.00337655	0.0204948		0.413825		3.40431e-05	0.0202832		1.2673
	0.0452444	0.0151689		0.269126		0.000149841	0.0412612		0.134021
	0.0222528	0.000183381				7.40497e-05	0.030566		0.68028
	9.89429e-05	0.0183301				9.89429e-05	0.0210681		0.563028
	8.27728e-05					8.27728e-05	0.0408335
mean	0.0114027	0.0123451	0.0207091	0.222592	0.162884	0.00116175	0.026552	0.0482789	0.547788	0.269857
n	12	11	7	9	4	12	12	7	11	5
sem	0.00366086	0.00187342	0.00573405	0.0291735	0.0143726	0.0010571	0.00434739	0.00820551	0.0858119	0.0596573
	NKX2-2 TRANSGENE					PAX4 TRANSGENE
	control	NPM	NPM+Pax4	NPM+Nkx2.2	All	control	NPM	NPM+Pax4	NPM+Nkx2.2	All
	0.0070667	0.0586542	0.00278711	293.405	182.429	0.0897881	0.152563	614.135	0.065	387.529
	0.00101366	0.063634	0.0353721	289.268	782.876	0.0269256	0.0936544	545.986	0.0035	496.7
	0.000607221	0.00759749	0.000137534	459.466	127.657	4.26468e-05	0.0735131	909.674	0.00779	1071.47
	7.21172e-05	0.0592328		346.636	175.957			931.243		1386.02
	0.000104062	0.0195416		351.847
	0.000149841	0.0271481		400.01
	0.0149796	0.16009		752.312
	8.27728e-05	0.00018039		1432.55
	0.000127256	0.000147324		199.434
				315.483
mean	0.00268924	0.0440251	0.0127656	484.041	317.23	0.0389188	0.106577	750.26	0.02543	835.431
n	9	9	3	10	4	3	3	4	3	4
sem	0.00171065	0.0168159	0.0113291	115.438	155.696	0.0265922	0.0237169	99.3418	0.0198237	237.034

## Sheet: Figure 3c
BrdU incorporation
Each value represents the mean of 8-16 individual wells from a 96-well plate
Values are expressed relative to control for each reprogramming experiment and day
	Day 4	Day 7
Reprogramming 1	0.140795	0.104401
Reprogramming 2	0.458956	0.12684
Reprogramming 3	0.524792	0.1146
mean	0.374848	0.115281
sem	0.11856	0.00648652

## Sheet: Figure 3d
MTT assay
Numbers are OD575nm-OD 650nm
Each value represents the mean of 8-20 individual wells from a 96-well plate
	Day 4		Day 7
	control	5TF	control	5TF
Reprogramming 1	0.56075	0.4493	0.226375	0.139
Reprogramming 2	0.418	0.37625	0.56675	0.423125
Reprogramming 3	0.453286	0.344875	0.356867	0.299597
mean	0.477345	0.390142	0.383331	0.287241
sem	0.0429284	0.0309348	0.0991447	0.0822522
Numbers plotted in graph are relative to control for each reprogramming experiment and day
	Day 4	Day 7
Reprogramming 1	0.801248	0.614025
Reprogramming 2	0.90012	0.746581
Reprogramming 3	0.760834	0.839521
mean	0.820734	0.733376
sem	0.0413719	0.0654291

## Sheet: Figure 3e
Gene expression levels
qRT-PCR
Values are expressed relative to TBP, 2^(-dCT)
Each value is the mean of two technical qRT-PCR replicates. Expression from one single well of fibroblasts treated with Ad.PNM alone, with PNM+Pax4+Nkx2.2 (5TF) or left untreated (control)
>10 reprogrammings
	NEUROD1				INSM1				HNF1B				MAFB
	control	NPM	5 TF		control	NPM	5 TF		control	NPM	5 TF		control	NPM	5 TF
	0.00137975	0.0865888	0.110278		0.0105287	0.0313662	0.103012		0.000975646	0.000262645	0.0151276		1.74418	1.43769	6.05693
	0.000101794	0.0999032	0.306749		0.00368327	0.0270343	0.119735		7.65975e-05	9.31119e-05	0.0231244		2.28796	2.22104	6.44233
	0.00269086	0.107061	0.239833		0.00093811	0.0238745	0.0407325		5.9044e-05	9.87725e-05	0.00207913		0.669447	0.977866	1.91326
	0.000569938	0.0141414	0.238077		0.00733063	0.0165512	0.543998		7.3786e-05	5.08207e-05	0.00342266		0.650861	2.04178	3.18315
	0.0015198	0.00936679	0.229918		7.18128e-05	0.015364	0.182646		0.000839224	0.0121257	0.0268384		0.872725	0.465233	2.7566
	0.000104062	0.0628584	0.154248		0.000104062	0.030074	0.147295		0.000411614	0.000403063	0.024831		1.35258	0.634117	0.725417
	7.40497e-05	0.0157241	0.325236		2.48605e-05	0.00532591	0.216455		0.000127623	9.46991e-05	0.0213634		0.99231	1.32547	3.9977
	0.00873867	0.0303337	0.282335		0.00522438	0.0297013	0.0852249		6.67658e-05	0.00468207	0.0225875		1.90484	2.37219	1.5516
	0.00448937	0.000691678	0.296058		0.0134969	0.0237485	0.421213		5.21854e-05	0.0111301	0.104985		1.42944	0.202041	1.62365
	0.000149841	7.86169e-05	0.235075		0.0495403	0.0267305	0.238648		5.09027e-05	0.00755931	0.0788023		1.1786	0.891865	3.00023
	7.2858e-05	0.0824794	0.414399		0.000754301	0.0061019	0.345618		0.000103098		0.0153931		1.97135	2.57838	6.36828
	0.000109844	0.0353853	0.147324		0.00240637	0.0157204	0.111307		0.00424228				0.6338	1.02851	2.97617
	0.000127623	0.0447354	0.155758		0.00540532	0.0514136	0.191293						0.789945	4.62673	3.58172
	3.00422e-05		0.121561		0.00508333	0.0254822	0.131534						0.545339	5.13793	4.11998
	0.000386782		0.0323688		7.2858e-05		0.218836						0.353049	0.672755
	0.000627495		0.71158		0.0587211		0.0948855						2.31305	1.33818
	0.00886323				0.00210491		0.0966926						0.755365
	0.000275037				0.00584825		0.387232						0.175306
	0.00137975				0.00214651
mean	0.00166794	0.0453345	0.25005		0.00913084	0.0234635	0.204242		0.000589897	0.00365003	0.0307777		1.14556	1.74699	3.44979
n	19	13	16		19	14	18		12	10	11		18	16	14
sem	0.000631999	0.0106475	0.0389966		0.00375083	0.00310773	0.0321935		0.000344857	0.00155281	0.00959726		0.156024	0.352885	0.484575
	PDX1				NEUROG3				NKX2-2				PAX4
	control	NPM	5 TF		control	NPM	5 TF		control	NPM	5 TF		control	NPM	5 TF
	0.00149592	0.0012684	0.0403156		0.00105951	9.92938e-05	0.00247973		0.0070667	0.0586542	0.364967		0.000101794	0.0299529	0.00845749
	8.27728e-05	0.00018039	0.0417409		0.000100027	0.000214745	0.00683476		0.00310756	0.063634	0.161944		0.000144358	0.0394255	0.0477265
	0.000127256	0.000147324	0.0326239		0.000169432	0.0006	0.0157789		0.00101366	0.00759749	0.359702		0.00184483	0.0251105	0.00594653
	0.0026146	9.92938e-05	0.0307602		0.000424249		0.00961932		0.000607221	0.180268	0.332752		0.000803846	0.230915	0.0349119
	0.000100027	4.85334e-05	0.0367302		0.00048137		0.00630647		7.21172e-05	0.0592328	0.0762901		0.00258992	0.142153	0.00368647
	6.67658e-05		0.171423		9.14126e-05		0.000854729		0.000104062	0.0195416	0.470935		0.109615	0.00233839	0.00358082
	0.00771714		0.0637772				0.00354259		0.000513961	0.000338891	0.341706		2.48605e-05	0.0465344	0.00825294
	5.09027e-05		0.0251686						0.00173229	0.000872777	0.282914		3.87706e-05	0.0325278	0.00373347
	0.00750812		0.00844462						0.00102388	0.213185	0.241491		3.40431e-05	0.000809924	0.0214536
			0.0134137						0.000149841	0.312592	0.119659		0.0735586	0.127995	0.0122764
									0.0149796	0.16009	0.0796569		2.48471e-05	0.0200801	0.0636638
									9.89429e-05	0.0031228	0.0880895		5.21854e-05	0.0148916	0.00702948
									8.27728e-05	0.0677437			5.09027e-05
									0.000127256	0.0766204			0.00263469
									5.21854e-05	0.0206533			7.2858e-05
													0.000105217
mean	0.00219594	0.000348787	0.0464398		0.000387666	0.00030468	0.00648807		0.0020488	0.0829431	0.243342		0.011981	0.0593946	0.0183933
n	9	5	10		6	3	7		15	15	12		16	12	12
sem	0.00106485	0.000230979	0.0147192		0.000150512	0.000151375	0.00190709		0.00103924	0.0239472	0.0389342		0.00794441	0.0203225	0.00575097

## Sheet: Figure 3f
Gene expression levels
qRT-PCR
Values are expressed relative to TBP, 2^(-dCT)
Each value is the mean of two technical qRT-PCR replicates. Expression from one single well of fibroblasts treated with Ad.PNM alone, with PNM+Pax4+Nkx2.2 (5TF) or left untreated (control).
>10 reprogrammings
	PCSK1				PCSK2				ABCC8				KCNJ11
	control	NPM	5 TF		control	NPM	5 TF		control	NPM	5 TF		control	NPM	5 TF
	0.0327126	0.545332	0.147548		0.000748338	0.066557	0.0123895		5.21854e-05	0.00274487	0.0230642		9.89429e-05	0.0277079	0.125568
	0.111578	0.696067	0.271035		1.43099e-05	0.0543132	0.00665522		0.000100027	0.000209273	0.0378175		0.000144358	0.0618862	0.0674189
	0.0276226	0.273834	0.147885		0.00498428	0.0960689	0.00300906		0.000127623	0.000275848	0.0482023		0.000100027	0.115951	0.127163
	0.0468999	0.222206	0.128171		0.00159053	0.0126043	0.0153919		6.67658e-05	9.92938e-05	0.0313925		0.00123859	0.00797673	0.0138917
	0.0546557	0.0948637	0.138751		0.00847667	0.0578823	0.0203758		5.21854e-05	9.46991e-05	0.0337316		0.00108595	0.0228873	0.00890387
	0.036424	0.17294	0.443015		0.0062917	0.0464624	0.0143414		5.09027e-05	0.00056543	0.0928077		5.21854e-05	0.0190519	0.0693014
	0.0162786	0.0601076	0.516107		2.48605e-05	0.0108238	0.00462334		0.000451362		0.0461808		5.09027e-05		0.179048
	0.115894	0.258175	0.286164		3.87706e-05	0.0463506	0.00493107		1.43099e-05		0.0313925		0.00175933		0.22266
	0.0767224	0.250231	0.263931		3.40431e-05	0.0268259	0.00913547		7.65975e-05		0.0341961		1.43099e-05		0.0468453
	0.0777467	0.15806	0.0944306		0.000149841	0.0406004	0.0185643		9.89429e-05		0.00502881		7.65975e-05		0.155801
	0.153087	0.318098	0.286842		0.00581345	0.147351	0.0148857		0.000144358		0.00993852				0.173281
	0.11454	0.252448	0.120692		9.89429e-05	0.0500876	0.0119748				0.0363332				0.173356
	0.0714722	0.599348	0.127524		8.27728e-05	0.0640328	0.00973478				0.0145293				0.0190946
	0.102096	0.389946	0.17574		0.000127256	0.0539931	0.0181999				0.0344244				0.0260601
	0.0505589	0.1026	0.117353		7.2858e-05	0.0129492	0.00525812				0.0575388				0.0382622
	0.134938	0.239576	0.486436		0.000101467	0.0509098	0.0562062				0.0219724				0.049424
	0.0445998	0.131971	0.0897856		0.000109844	0.0349994	0.0156866				0.0506012
	0.00368934	0.142781	0.11927		7.65975e-05	0.031893	0.00986572
	0.000127623	0.189109	0.299678		0.000127623	0.0528411
	0.0513684	0.238474	0.158941		0.0086961	0.040074
	0.0482195	0.0801584	0.195616		0.0126191	0.0218083
	0.0286617	0.124107	0.0899565
mean	0.0636315	0.251838	0.213858		0.00239426	0.0485442	0.0139572		0.000112296	0.000664902	0.0358325		0.00046212	0.0425768	0.0935049
n	22	22	22		21	21	18		11	6	17		10	6	16
sem	0.00955691	0.0373694	0.0287384		0.000584462	0.00683967	0.00277307		3.57392e-05	0.000421906	0.00495441		0.000203446	0.0164479	0.0176541
	GLP1R				GIPR				NCAM1				CX36
	control	NPM	5 TF		control	NPM	5 TF		control	NPM	5 TF		control	NPM	5 TF
	0.000112226	0.0645874	0.0728447		0.0327782	0.0407779	1.32655		0.485098	1.8584	0.977364		4.49314e-05	0.00133155	0.00286018
	0.000144358	0.0545809	0.0356996		0.21557	0.0650926	0.861952		0.161132	1.57818	1.36476		3.03398e-05	0.002273	0.00153866
	0.000155882	0.000209273	0.00691985		0.0459088	0.0650926	0.861952		0.0922775	1.40374	1.74553		3.92902e-05	0.000326554	0.000774669
	0.00015069	0.000275848	0.0605234		0.0459088		0.109905		0.26851	0.30262	2.69368		5.62992e-05	3.31348e-05	0.000821123
	0.000100027	0.000192699	0.0109892		0.0324464		0.261918		0.132449	0.55585	2.12789		4.89056e-05	0.00155439	0.00145086
	0.000127623	8.89759e-05	0.0144258						0.281489	2.05095	2.47507			0.00347883	0.00198151
	5.21854e-05	0.000458204	0.00285066						0.383597	0.405685	1.26546			0.00167842	0.00142172
	5.09027e-05	0.0308864	0.0169447								1.57919				0.000764733
	6.83045e-05	0.0165884	0.0267338								3.77466				0.00209841
		0.0138988	0.0532174								4.39342				0.00705989
			0.0871853								3.49522				0.000999637
			0.0668684								3.8442				0.00362047
			0.0420907												0.00140465
			0.00647216												0.000300778
			0.0865547
			0.0671657
mean	0.000106911	0.0181767	0.0410929		0.0745225	0.0569877	0.684456		0.257793	1.16506	2.47804		4.39532e-05	0.00152513	0.00193552
n	9	10	16		5	3	5		7	7	12		5	7	14
sem	1.38664e-05	0.00765171	0.00745369		0.0353871	0.0081049	0.221805		0.0535903	0.275368	0.33401		4.38734e-06	0.000439175	0.000459506
	PTPRN (IA2)
	control	NPM	5 TF
	0.111287	2.40233	3.00155
	0.160629	2.85055	1.71387
	0.241215	1.16098	1.22896
	0.0631626	11.7915	1.03369
	0.111101	1.54026	1.41892
	0.239744	3.82239	1.25608
	0.130644	7.30005	2.88805
		5.01322	3.49622
			1.94774
			1.9346
			1.83935
			2.01393
mean	0.151112	4.48516	1.98108
n	7	8	12
sem	0.0255444	1.25895	0.222934

[truncated: 21 more sheets: Figure 3g, Figure 3h, Figure 4d, Figure 5c, Fig 5g, Figure 6c, Figure 6d, Figure 6e, Figure 7a, Figure 7e, Figure 7f, Figure S1a, Figure S2, Figure S4b, Figure S4c, Figure S4e, Figure S6b, Figure S6c, Figure S7, Figure S8 …]
